# Supplementary material for: 4-Chloro-N′-(2-methoxy­benzyl­idene)benzohydrazide
Source: Acta Crystallogr Sect E Struct Rep Online. 2009 Mar 25;65(Pt 4):o852. doi: 10.1107/S1600536809010186 (PMC2968811; doi:10.1107/S1600536809010186)
Supplement: Supplementary file 2 [file e-65-0o852-Isup2.hkl]

#
# h,k,l, Fc-squared, Fo-squared, sigma(Fo-squared) and status flag
#
data_I
_shelx_title ' I in space group P-1'
_shelx_refln_list_code          4
_shelx_F_calc_maximum      163.56
_exptl_crystal_F_000       600.00
_reflns_d_resolution_high  0.7830
 
loop_
 _symmetry_equiv_pos_as_xyz
 'x, y, z'
 '-x, -y, -z'
 
_cell_length_a     7.8020
_cell_length_b    13.3950
_cell_length_c    14.5990
_cell_angle_alpha  93.298
_cell_angle_beta  100.945
_cell_angle_gamma 106.055
 
_shelx_F_squared_multiplier     1.000
 
loop_
 _refln_index_h
 _refln_index_k
 _refln_index_l
 _refln_F_squared_calc
 _refln_F_squared_meas
 _refln_F_squared_sigma
 _refln_observed_status
   1   0   0      609.26      528.68      5.79 o
   2   0   0     1700.78     1646.70     22.41 o
   3   0   0       60.64       63.22      3.91 o
   4   0   0        2.62        4.42      1.90 o
   5   0   0      163.94      158.93      7.85 o
   6   0   0      122.34      122.68      7.85 o
   7   0   0      178.28      159.51      9.48 o
   8   0   0       30.88       18.14      4.78 o
   9   0   0        2.16       -2.31      3.12 o
  -9   1   0        0.01        3.60      3.24 o
  -8   1   0        3.29        2.65      3.07 o
  -7   1   0      180.29      159.61      9.46 o
  -6   1   0        0.04        1.27      2.05 o
  -5   1   0      199.32      201.47      8.73 o
  -4   1   0        0.22        0.53      2.91 o
  -3   1   0      191.52      183.97      6.85 o
  -2   1   0       58.42       74.29      3.60 o
  -1   1   0      438.82      438.05      7.27 o
   1   1   0      209.42      180.44      4.37 o
   2   1   0     4780.38     4882.97     56.03 o
   3   1   0       29.99       40.22      3.56 o
   4   1   0       20.63       25.74      3.51 o
   5   1   0      301.61      283.27     10.73 o
   6   1   0      189.96      193.61      9.92 o
   7   1   0       66.49       62.74      6.81 o
   8   1   0        3.87        6.03      3.81 o
   9   1   0        0.46        2.95      4.13 o
  -9   2   0        0.00       -1.12      3.00 o
  -8   2   0        0.15        3.53      2.68 o
  -7   2   0       96.15       93.51      7.58 o
  -6   2   0       22.12       24.53      4.42 o
  -5   2   0      737.02      839.05     19.95 o
  -4   2   0      122.70      107.22      6.07 o
  -3   2   0      597.80      598.75     13.05 o
  -2   2   0      198.18      188.37      5.71 o
  -1   2   0       97.23       90.78      3.09 o
   0   2   0     2199.55     2083.96     24.85 o
   1   2   0      229.48      215.49      5.54 o
   2   2   0       68.51       63.03      3.69 o
   3   2   0     1285.82     1306.00     21.88 o
   4   2   0       65.66       70.59      5.10 o
   5   2   0       84.16       82.05      6.27 o
   6   2   0      380.09      430.05     15.07 o
   7   2   0       17.09       23.10      5.17 o
   8   2   0       30.22       23.05      5.81 o
  -9   3   0        8.44        6.29      3.46 o
  -8   3   0        5.35        2.80      2.78 o
  -7   3   0       21.65       18.25      4.10 o
  -6   3   0       50.43       60.07      6.46 o
  -5   3   0        0.35        1.12      2.12 o
  -4   3   0     2177.63     2356.54     35.46 o
  -3   3   0     1150.63     1094.10     12.54 o
  -2   3   0      372.80      319.42      5.16 o
  -1   3   0      128.73      126.69      2.85 o
   0   3   0     1474.63     1442.30     25.83 o
   1   3   0     1924.59     1819.15     24.63 o
   2   3   0      604.02      641.29     12.95 o
   3   3   0     2068.99     2115.05     31.53 o
   4   3   0      193.37      196.07      8.61 o
   5   3   0      154.63      154.68      8.63 o
   6   3   0       42.40       46.39      6.12 o
   7   3   0        1.84        2.29      3.60 o
   8   3   0       25.57       38.29      6.66 o
  -9   4   0       12.94       10.51      3.74 o
  -8   4   0        6.52        2.65      2.63 o
  -7   4   0       89.94       86.71      8.22 o
  -6   4   0        2.36        1.53      2.63 o
  -5   4   0       44.20       51.48      3.41 o
  -4   4   0       27.79       28.65      2.25 o
  -3   4   0       88.26       79.32      3.86 o
  -2   4   0       39.41       34.83      2.19 o
  -1   4   0        1.66        1.87      2.05 o
   0   4   0      911.80      862.48     10.17 o
   1   4   0     1658.48     1560.25     23.14 o
   2   4   0      123.23      130.81      6.00 o
   3   4   0      813.72      807.00     17.34 o
   4   4   0      109.36      113.98      7.02 o
   5   4   0       25.95       34.37      5.17 o
   6   4   0       23.96       25.59      5.15 o
   7   4   0       31.19       23.78      5.73 o
   8   4   0       19.85       29.27      6.78 o
  -9   5   0        0.02        5.30      3.00 o
  -8   5   0       32.26       29.37      6.20 o
  -7   5   0       92.19       90.63      8.39 o
  -6   5   0        0.60        0.89      1.24 o
  -5   5   0      254.97      262.27      6.57 o
  -4   5   0        5.28        4.05      1.27 o
  -3   5   0      258.42      267.28      5.70 o
  -2   5   0     2050.27     1893.94     18.64 o
  -1   5   0      202.73      195.50      9.00 o
   0   5   0      286.30      269.27      6.66 o
   1   5   0       79.75       57.39      4.35 o
   2   5   0     3192.73     3456.19     46.19 o
   3   5   0        6.80       14.00      3.41 o
   4   5   0      456.34      406.54     13.44 o
   5   5   0       17.90       10.98      4.00 o
   6   5   0       11.05        5.78      3.93 o
   7   5   0        2.55        3.86      3.93 o
   8   5   0        3.65        6.03      4.81 o
  -9   6   0        0.04       -3.17      4.13 o
  -8   6   0        8.52       -0.58      3.58 o
  -7   6   0        0.00        2.48      3.09 o
  -6   6   0        1.02        1.15      3.22 o
  -5   6   0       65.71       79.50      3.82 o
  -4   6   0       11.68       20.93      2.47 o
  -3   6   0      341.13      328.03      7.45 o
  -2   6   0       73.12       73.84      3.16 o
  -1   6   0       83.44       78.39      3.29 o
   0   6   0      766.86      766.24      9.72 o
   1   6   0      420.86      418.22     11.61 o
   2   6   0      129.73      137.63      7.20 o
   3   6   0      215.21      211.73      9.46 o
   4   6   0       15.40       19.66      4.54 o
   5   6   0        0.97        0.80      3.17 o
   6   6   0       57.78       53.14      7.07 o
   7   6   0       43.44       49.08      7.68 o
  -9   7   0        6.70        1.97      4.17 o
  -8   7   0        1.16        0.44      3.41 o
  -7   7   0       24.10       28.90      5.59 o
  -6   7   0        0.86        1.29      1.51 o
  -5   7   0       30.96       27.64      5.83 o
  -4   7   0      103.89      115.38      8.25 o
  -3   7   0       41.12       49.30      3.02 o
  -2   7   0      117.89      117.74      4.25 o
  -1   7   0       40.46       41.32      2.93 o
   0   7   0      118.66      121.04      3.82 o
   1   7   0       31.09       31.27      4.25 o
   2   7   0      460.44      487.56     14.27 o
   3   7   0        0.89        3.41      3.29 o
   4   7   0        3.09       15.15      4.35 o
   5   7   0       50.54       46.29      6.61 o
   6   7   0       12.13        5.76      4.03 o
   7   7   0        7.47        1.66      4.17 o
  -9   8   0        3.02        9.97      4.78 o
  -8   8   0        3.70       12.03      4.95 o
  -7   8   0        6.88       15.32      4.76 o
  -6   8   0        4.47        4.12      2.48 o
  -5   8   0       81.22       72.07      6.76 o
  -4   8   0      326.28      320.78      7.57 o
  -3   8   0       23.34       28.02      2.69 o
  -2   8   0      102.02      140.23      6.73 o
  -1   8   0      215.95      216.89      6.27 o
   0   8   0       50.95       47.41      2.76 o
   1   8   0      336.24      354.20     12.32 o
   2   8   0      205.07      199.17      9.68 o
   3   8   0        0.84        4.05      3.43 o
   4   8   0       71.41       68.17      7.46 o
   5   8   0       40.25       34.47      6.71 o
   6   8   0       23.57       21.83      6.17 o
  -9   9   0        4.78       -0.68      4.00 o
  -8   9   0        0.49       -3.17      3.17 o
  -7   9   0       30.95       27.00      5.90 o
  -6   9   0       12.51        9.88      2.42 o
  -5   9   0      205.96      206.58      8.92 o
  -4   9   0       27.24       30.83      3.01 o
  -3   9   0      202.79      183.70      8.04 o
  -2   9   0      187.19      196.67      8.07 o
  -1   9   0       56.35       68.78     13.89 o
   0   9   0       12.96       13.32      3.83 o
   1   9   0      627.97      560.97     10.43 o
   2   9   0      123.98      126.46      8.46 o
   3   9   0       46.07       48.13      6.42 o
   4   9   0        0.79        4.39      3.69 o
   5   9   0       32.12       31.75      6.56 o
   6   9   0       57.09       54.28     10.40 o
  -9  10   0        0.80       -2.24      3.88 o
  -8  10   0        6.39        0.24      3.98 o
  -7  10   0        0.39        1.10      3.43 o
  -6  10   0       94.94      100.26      7.69 o
  -5  10   0       42.52       41.68      5.55 o
  -4  10   0       13.47        6.94      2.25 o
  -3  10   0       77.76       92.79      4.79 o
  -2  10   0        3.27        3.39      1.92 o
  -1  10   0       92.98       93.87      4.93 o
   0  10   0        9.13       13.37      4.13 o
   1  10   0       99.48       92.34      7.97 o
   2  10   0       89.13       76.64      7.63 o
   3  10   0        8.95        6.41      2.63 o
   4  10   0        3.03       12.33      3.10 o
   5  10   0        7.39       10.30      3.34 o
  -9  11   0        2.05        3.79      5.05 o
  -8  11   0       13.75       14.29      5.81 o
  -7  11   0       13.70       14.00      4.93 o
  -6  11   0       91.02       95.66      5.40 o
  -5  11   0        1.09       -0.56      2.01 o
  -4  11   0        8.03        7.11      2.54 o
  -3  11   0       18.42       22.50      3.19 o
  -2  11   0        7.45       11.06      5.23 o
  -1  11   0        0.01       -0.73      2.61 o
   0  11   0      178.70      184.26     10.34 o
   1  11   0       29.13       31.27      5.73 o
   2  11   0        4.11        5.00      4.37 o
   3  11   0        3.66        0.68      3.83 o
   4  11   0       47.88       44.02      7.37 o
   5  11   0        1.07       12.61      6.05 o
  -8  12   0        0.14        0.71      3.98 o
  -7  12   0       12.34        7.63      4.76 o
  -6  12   0       13.36       16.04      8.28 o
  -5  12   0        0.01       -0.79      1.96 o
  -4  12   0        5.58        3.52      2.57 o
  -3  12   0        0.42       -0.28      1.94 o
  -2  12   0       38.30       30.81      3.88 o
  -1  12   0        4.63        7.10      3.60 o
   0  12   0       16.08       21.15      5.22 o
   1  12   0        0.02        3.91      3.60 o
   2  12   0        2.28        5.69      3.91 o
   3  12   0       19.26       16.92      5.42 o
   4  12   0       17.99       25.21      6.81 o
  -8  13   0        0.52        4.44      5.03 o
  -7  13   0        2.40        4.10      4.05 o
  -6  13   0        7.84       13.10      4.78 o
  -5  13   0        0.32        1.35      2.27 o
  -4  13   0        7.65        4.13      6.32 o
  -3  13   0        0.17        2.92      2.44 o
  -2  13   0      125.01      111.87      9.27 o
  -1  13   0        4.47        9.10      3.98 o
   0  13   0       91.09       95.41      9.12 o
   1  13   0       14.64        9.39      4.35 o
   2  13   0       26.94       30.05      6.44 o
   3  13   0        0.97        4.88      4.32 o
  -7  14   0        7.33        5.08      4.71 o
  -6  14   0        1.41       -2.12      3.34 o
  -5  14   0        0.00        2.08      2.45 o
  -4  14   0        0.12       -1.14      2.17 o
  -3  14   0       39.26       36.69      4.51 o
  -2  14   0        9.04       12.66      4.71 o
  -1  14   0        0.14        5.17      3.98 o
   0  14   0        4.05        3.98      3.53 o
   1  14   0        3.66        3.02      3.91 o
   2  14   0        4.96       12.17      5.17 o
  -6  15   0        3.69        7.71      4.69 o
  -5  15   0        0.29       -2.43      3.03 o
  -4  15   0       17.45       17.25      3.76 o
  -3  15   0       64.19       64.64      8.17 o
  -2  15   0        0.49        2.83      3.41 o
  -1  15   0        1.60        4.05      3.69 o
   0  15   0       20.15       17.24      5.44 o
   1  15   0        2.03        9.24      4.69 o
  -5  16   0        2.80        6.96      3.25 o
  -4  16   0        8.89        9.78      3.27 o
  -3  16   0       31.66       30.07      6.59 o
  -2  16   0        0.64        4.74      3.56 o
  -1  16   0        9.47       13.73      5.17 o
   0  16   0       12.22       18.37      5.73 o
  -3  17   0        5.87        6.59      4.32 o
  -2  17   0        0.94       -2.39      3.58 o
   2 -17   1        0.45        4.93      4.10 o
   3 -17   1        0.01       -1.34      3.24 o
   0 -16   1        0.40        3.58      3.83 o
   1 -16   1        0.59        3.09      3.58 o
   2 -16   1        0.04       11.42      4.56 o
   3 -16   1        6.04       13.34      4.86 o
   4 -16   1       19.33       12.64      5.08 o
   5 -16   1        1.66        5.13      3.09 o
  -2 -15   1        0.47       -0.49      3.96 o
  -1 -15   1        0.03       -0.39      3.19 o
   0 -15   1        4.95        9.29      4.25 o
   1 -15   1        0.95       -0.49      2.73 o
   2 -15   1       11.58       18.59      5.32 o
   3 -15   1       17.40       22.58      5.78 o
   4 -15   1        3.14        7.36      2.95 o
   5 -15   1        2.95        0.94      2.74 o
   6 -15   1        4.63        8.53      4.86 o
  -3 -14   1       31.66       47.64      8.24 o
  -2 -14   1        3.79        8.10      4.83 o
  -1 -14   1        4.12       15.02      4.74 o
   0 -14   1      130.86      140.27     10.24 o
   1 -14   1       52.33       53.75      7.41 o
   2 -14   1      115.85      102.39      9.27 o
   3 -14   1        0.13        1.24      3.00 o
   4 -14   1        0.12       -0.91      2.27 o
   5 -14   1        0.13       -1.96      1.96 o
   6 -14   1        0.05       -0.83      3.46 o
   7 -14   1        4.64       15.10      5.71 o
  -4 -13   1        5.93        0.71      5.27 o
  -3 -13   1       31.15       49.78      8.19 o
  -2 -13   1       18.12       13.00      4.61 o
  -1 -13   1        0.06        0.61      2.87 o
   0 -13   1       19.13       13.61      4.47 o
   1 -13   1       38.92       41.44      6.42 o
   2 -13   1       61.83       56.17      6.98 o
   3 -13   1       46.00       41.43      9.98 o
   4 -13   1        2.10       -0.55      2.04 o
   5 -13   1        4.21        4.51      2.52 o
   6 -13   1        1.98        0.88      3.53 o
   7 -13   1        8.98       -2.19      4.08 o
   8 -13   1        6.42        1.10      4.69 o
  -4 -12   1        4.13        0.02      4.22 o
  -3 -12   1        0.73       -2.90      2.90 o
  -2 -12   1        7.66        3.66      4.13 o
  -1 -12   1        4.97        5.12      3.79 o
   0 -12   1      384.46      388.39     15.39 o
   1 -12   1       10.08       15.63      4.59 o
   2 -12   1       81.05       69.86      7.12 o
   3 -12   1       17.05       21.13      3.30 o
   4 -12   1       11.01       19.65      3.18 o
   5 -12   1        0.17        2.29      2.10 o
   6 -12   1       13.09       17.22      5.37 o
   7 -12   1        0.48       -2.29      3.31 o
   8 -12   1       21.69       24.61      6.51 o
  -5 -11   1       70.42       88.92      6.88 o
  -4 -11   1        4.70        3.86      4.52 o
  -3 -11   1      114.85      125.68      9.66 o
  -2 -11   1      214.61      196.66     11.10 o
  -1 -11   1       40.71       47.61      6.66 o
   0 -11   1      444.25      462.10     16.05 o
   1 -11   1       12.78       17.85      4.66 o
   2 -11   1       28.66       35.66      3.66 o
   3 -11   1       34.33       36.14      6.14 o
   4 -11   1        0.03        1.29      1.84 o
   5 -11   1       10.51        7.43      4.33 o
   6 -11   1        3.19        8.15      4.27 o
   7 -11   1        0.03       -1.83      3.14 o
   8 -11   1        4.48       12.51      5.47 o
  -6 -10   1        5.32        8.23      3.54 o
  -5 -10   1        4.22        1.71      2.76 o
  -4 -10   1        5.30        2.44      2.50 o
  -3 -10   1       92.62      100.50      5.72 o
  -2 -10   1        3.93        0.73      3.47 o
  -1 -10   1      113.50      116.54      8.34 o
   0 -10   1      152.88      152.07      8.92 o
   1 -10   1        6.72       10.98      3.63 o
   2 -10   1       62.41       75.38      4.54 o
   3 -10   1       20.95       17.59      2.73 o
   4 -10   1       13.31       19.87      2.88 o
   5 -10   1        0.95        3.40      2.19 o
   6 -10   1       25.29       24.68      5.59 o
   7 -10   1       84.31       86.66      9.05 o
   8 -10   1        0.04       -0.61      3.83 o
   9 -10   1        6.20       -1.80      4.20 o
  -6  -9   1       12.96       13.60      3.83 o
  -5  -9   1       69.20       61.16      5.54 o
  -4  -9   1       30.82       19.41      4.44 o
  -3  -9   1       43.05       43.23      8.29 o
  -2  -9   1       33.83       38.31      3.98 o
  -1  -9   1        6.92        9.17      6.96 o
   0  -9   1       10.04       18.20      4.20 o
   1  -9   1       11.28       18.57      3.91 o
   2  -9   1       18.51       18.46      2.62 o
   3  -9   1       82.00       96.60      4.49 o
   4  -9   1      210.73      218.09      6.57 o
   5  -9   1       14.07       10.86      4.86 o
   6  -9   1      172.26      170.68     10.41 o
   7  -9   1       18.28       11.13      4.78 o
   8  -9   1        7.66        5.66      4.15 o
   9  -9   1        3.64       -1.53      4.03 o
  -7  -8   1        0.98        1.43      4.44 o
  -6  -8   1       65.30       71.58     10.14 o
  -5  -8   1       79.29       82.16      5.86 o
  -4  -8   1       14.89       17.23      7.39 o
  -3  -8   1      144.68      139.18      6.03 o
  -2  -8   1       13.59       10.01      4.83 o
  -1  -8   1       12.42       13.82      4.76 o
   0  -8   1       18.91       19.13      2.09 o
   1  -8   1      291.08      315.61      7.44 o
   2  -8   1      206.79      241.39      6.42 o
   3  -8   1        0.40        0.27      1.36 o
   4  -8   1        9.13       11.87      2.20 o
   5  -8   1      120.07      115.79      4.76 o
   6  -8   1       21.69       17.61      4.59 o
   7  -8   1        6.84        2.78      3.31 o
   8  -8   1       10.21       19.00      5.25 o
   9  -8   1        5.05       10.61      5.00 o
  -7  -7   1       44.63       48.61      5.43 o
  -6  -7   1        4.08       -2.97      2.97 o
  -5  -7   1       35.82       33.39      5.83 o
  -4  -7   1        0.16       -0.07      3.43 o
  -3  -7   1      194.44      195.73      9.63 o
  -2  -7   1      225.62      201.95      7.54 o
  -1  -7   1      178.78      181.39      8.11 o
   0  -7   1     1741.43     1884.69     26.41 o
   1  -7   1       80.83       69.58      4.10 o
   2  -7   1      973.97      962.83     12.91 o
   3  -7   1       70.33       73.47      3.39 o
   4  -7   1        1.47        2.61      2.51 o
   5  -7   1       85.09       86.79      4.19 o
   6  -7   1        0.51        0.24      2.83 o
   7  -7   1        3.98        1.19      3.12 o
   8  -7   1       11.25       14.73      4.93 o
   9  -7   1        0.07       -0.97      4.47 o
  -7  -6   1       60.43       64.08      7.95 o
  -6  -6   1        3.81        1.46      3.39 o
  -5  -6   1       12.67        7.24      3.60 o
  -4  -6   1      217.72      236.24     10.61 o
  -3  -6   1        1.69       -0.85      2.44 o
  -2  -6   1        5.74        2.02      2.41 o
  -1  -6   1       10.66       13.60      1.87 o
   0  -6   1     1491.84     1543.10     15.96 o
   1  -6   1       80.28       87.71      3.50 o
   2  -6   1      443.96      442.31      7.57 o
   3  -6   1      184.74      188.42      4.94 o
   4  -6   1        3.84        5.03      1.44 o
   5  -6   1        4.98        5.14      1.59 o
   6  -6   1        0.40       -1.97      2.46 o
   7  -6   1       12.51        9.70      4.03 o
   8  -6   1        0.51        3.96      3.46 o
   9  -6   1        0.39        1.26      2.22 o
  -8  -5   1        0.33        5.51      2.89 o
  -7  -5   1        7.82        7.22      4.13 o
  -6  -5   1       28.17       30.36      5.64 o
  -5  -5   1     1317.49     1300.51     27.30 o
  -4  -5   1       36.36       32.65      4.76 o
  -3  -5   1      151.85      142.08      7.15 o
  -2  -5   1      551.18      593.08     13.81 o
  -1  -5   1      116.98      127.15      3.89 o
   0  -5   1       13.17        9.06      3.29 o
   1  -5   1      734.82      701.02      9.36 o
   2  -5   1      489.85      452.48      7.12 o
   3  -5   1       27.54       25.16      2.27 o
   4  -5   1       14.44       17.47      1.90 o
   5  -5   1        0.00       -0.81      1.11 o
   6  -5   1       26.08       22.58      4.66 o
   7  -5   1       83.95       94.51      8.63 o
   8  -5   1       20.87       19.64      5.86 o
   9  -5   1        5.01        6.03      3.26 o
  -8  -4   1        2.77        1.58      3.56 o
  -7  -4   1       27.92       25.93      5.83 o
  -6  -4   1       80.33       82.05      7.39 o
  -5  -4   1      458.06      421.93     14.12 o
  -4  -4   1      400.53      409.02     12.59 o
  -3  -4   1      425.30      351.02     10.46 o
  -2  -4   1      916.86     1010.59     18.09 o
  -1  -4   1      141.65      148.63      5.76 o
   0  -4   1      436.44      401.56      9.14 o
   1  -4   1     1412.60     1476.78     14.53 o
   2  -4   1      673.39      666.89     12.56 o
   3  -4   1        1.67        2.11      0.93 o
   4  -4   1      382.50      394.15      7.23 o
   5  -4   1      143.06      145.02      4.77 o
   6  -4   1       12.79        5.25      3.31 o
   7  -4   1        0.97        2.02      3.31 o
   8  -4   1        2.94        0.73      2.68 o
   9  -4   1        2.35        2.24      2.85 o
  -8  -3   1        2.02        2.61      4.13 o
  -7  -3   1       14.12       20.47      5.15 o
  -6  -3   1      480.17      450.46     15.34 o
  -5  -3   1      214.03      205.73      9.46 o
  -4  -3   1       99.65      106.39      6.25 o
  -3  -3   1      126.26      119.95      5.83 o
  -2  -3   1        0.33        3.26      1.75 o
  -1  -3   1      368.95      338.86      7.90 o
   0  -3   1     4436.60     4158.34     47.54 o
   1  -3   1     4038.53     3914.87     31.31 o
   2  -3   1       21.87       28.79      7.39 o
   3  -3   1       59.28       60.68      2.51 o
   4  -3   1      316.08      303.32     10.48 o
   5  -3   1       78.39       98.76      6.81 o
   6  -3   1       53.13       66.02      6.88 o
   7  -3   1       16.44       18.17      4.22 o
   8  -3   1        0.05        3.96      2.95 o
   9  -3   1        2.39       -0.19      2.36 o
  -9  -2   1        0.36        0.93      4.17 o
  -8  -2   1        1.33        0.41      3.19 o
  -7  -2   1        4.47        4.08      3.51 o
  -6  -2   1       13.07       12.00      3.88 o
  -5  -2   1      333.85      375.64     12.49 o
  -4  -2   1      155.45      154.70      7.10 o
  -3  -2   1      122.06      119.39      5.44 o
  -2  -2   1        8.29        6.88      1.80 o
  -1  -2   1        1.08        4.17      1.51 o
   0  -2   1     1033.63      975.95     13.29 o
   2  -2   1      599.36      595.39     11.81 o
   3  -2   1     1776.79     1827.10     27.95 o
   4  -2   1       93.96       97.75      6.20 o
   5  -2   1       47.44       49.39      5.61 o
   6  -2   1       54.60       40.15      5.10 o
   7  -2   1       58.18       68.07      6.81 o
   8  -2   1       14.98       14.85      4.22 o
   9  -2   1        4.46        2.58      3.51 o
  -9  -1   1        1.34        0.29      3.69 o
  -8  -1   1       13.24       10.36      4.10 o
  -7  -1   1       51.41       52.07      6.32 o
  -6  -1   1      116.82      105.09      7.17 o
  -5  -1   1       72.82       73.29      5.81 o
  -4  -1   1      286.15      268.85      8.95 o
  -3  -1   1       79.24       74.29      4.22 o
  -2  -1   1     3125.54     2765.61     33.52 o
  -1  -1   1     1275.47     1284.98     16.14 o
   0  -1   1     2992.99     2869.22     32.43 o
   1  -1   1      218.65      220.07      5.27 o
   2  -1   1     2157.33     2172.32     29.02 o
   3  -1   1      894.05      951.44     18.02 o
   4  -1   1       83.29       90.56      5.95 o
   5  -1   1        0.54       -0.29      2.05 o
   6  -1   1        6.37        6.93      3.07 o
   7  -1   1        1.24       -0.51      2.05 o
   8  -1   1       66.67       62.03      7.29 o
   9  -1   1        6.23        3.34      3.74 o
  -9   0   1        0.86       -1.90      2.90 o
  -8   0   1        2.30       -2.44      2.44 o
  -7   0   1       23.26       21.03      4.47 o
  -6   0   1      375.77      375.69     13.03 o
  -5   0   1       96.93       94.32      5.93 o
  -4   0   1      144.67      143.98      6.42 o
  -3   0   1      386.08      382.78      9.14 o
  -2   0   1     1076.97      921.69     13.78 o
  -1   0   1     1373.39     1334.31     16.07 o
   0   0   1      117.41       56.73      1.39 o
   1   0   1     1823.13     1634.05     20.78 o
   2   0   1      466.35      440.83      9.70 o
   3   0   1        0.00       -1.05      1.22 o
   4   0   1        0.24       -0.66      1.49 o
   5   0   1        9.53        8.66      3.09 o
   6   0   1      202.03      225.24     10.75 o
   7   0   1       98.27      101.20      8.53 o
   8   0   1        2.94       -0.73      2.44 o
   9   0   1        1.29        1.32      3.51 o
  -9   1   1        2.07        1.24      3.31 o
  -8   1   1       16.74       17.70      4.47 o
  -7   1   1        2.04        0.73      2.36 o
  -6   1   1        3.81        2.73      2.19 o
  -5   1   1        8.83       10.63      2.70 o
  -4   1   1      139.37      160.78      6.68 o
  -3   1   1       54.55       53.56      3.71 o
  -2   1   1    11149.87    10573.84    112.91 o
  -1   1   1      220.13      217.03      4.30 o
   0   1   1     2425.48     2292.32     26.17 o
   1   1   1     1252.64     1241.59     16.83 o
   2   1   1       24.59       25.43      2.68 o
   3   1   1      280.29      271.66      8.68 o
   4   1   1      962.65     1020.00     20.73 o
   5   1   1        1.98        2.39      2.46 o
   6   1   1       31.18       28.56      5.15 o
   7   1   1       32.06       31.87      5.73 o
   8   1   1       30.26       31.92      5.95 o
   9   1   1        5.65        4.61      4.52 o
  -9   2   1        0.27        2.19      3.34 o
  -8   2   1        8.75        4.56      2.78 o
  -7   2   1        0.10        0.10      2.31 o
  -6   2   1        5.21        4.35      2.39 o
  -5   2   1        1.15        2.24      2.24 o
  -4   2   1      707.80      857.17     17.46 o
  -3   2   1       31.10       31.75      3.07 o
  -2   2   1     5427.21     5307.30     59.56 o
  -1   2   1     5054.87     4719.85     51.85 o
   0   2   1      285.70      245.10      5.22 o
   1   2   1      135.24      130.37      4.74 o
   2   2   1      105.69       97.19      4.66 o
   3   2   1      136.04      141.83      6.42 o
   4   2   1      437.89      467.02     13.32 o
   5   2   1      761.75      703.34     18.42 o
   6   2   1      399.80      393.19     14.73 o
   7   2   1        2.37        1.14      2.97 o
   8   2   1        4.91       -2.85      2.85 o
  -9   3   1       18.69       17.90      4.47 o
  -8   3   1        0.11        0.90      2.07 o
  -7   3   1       21.33       23.56      4.39 o
  -6   3   1      147.25      171.91      9.31 o
  -5   3   1       85.33       80.17      5.83 o
  -4   3   1      219.89      225.00      8.39 o
  -3   3   1      805.07      810.41     15.02 o
  -2   3   1     3716.32     3786.07     31.26 o
  -1   3   1     3995.40     4134.13     46.46 o
   0   3   1      174.86      153.18      3.45 o
   1   3   1     3635.91     3322.68     40.47 o
   2   3   1      715.05      681.08     13.95 o
   3   3   1      101.94       89.44      5.56 o
   4   3   1      767.26      781.65     18.49 o
   5   3   1        3.55        7.24      3.41 o
   6   3   1       95.10       94.80      8.34 o
   7   3   1       25.31       30.29      6.07 o
   8   3   1        0.92        2.92      4.17 o
  -9   4   1        2.83        3.41      2.63 o
  -8   4   1        7.76       10.17      3.31 o
  -7   4   1        9.16       11.25      4.15 o
  -6   4   1       47.60       62.49      6.22 o
  -5   4   1      246.86      280.93     10.46 o
  -4   4   1      349.68      368.88      7.30 o
  -3   4   1      445.82      447.80      7.35 o
  -2   4   1     1273.82     1267.23     17.90 o
  -1   4   1      513.98      517.33      7.14 o
   0   4   1      353.16      346.56      8.49 o
   1   4   1     1935.34     2007.71     28.32 o
   2   4   1      689.48      798.30     16.14 o
   3   4   1       91.39       73.29      5.47 o
   4   4   1        0.15       -1.68      1.68 o
   5   4   1      127.89      128.78      8.61 o
   6   4   1       76.13       80.76      7.88 o
   7   4   1       22.83       28.46      6.00 o
   8   4   1       32.26       42.56      7.58 o
  -9   5   1        5.27        1.07      2.44 o
  -8   5   1        2.68        0.90      3.53 o
  -7   5   1       16.96       18.14      2.76 o
  -6   5   1        9.37       14.33      5.72 o
  -5   5   1       12.91       14.80      2.20 o
  -4   5   1       56.53       45.88      4.15 o
  -3   5   1       11.72       15.70      2.98 o
  -2   5   1      414.97      395.75     12.26 o
  -1   5   1     2478.89     2435.23     22.64 o
   0   5   1      367.58      350.53      6.59 o
   1   5   1     2213.66     2315.31     32.83 o
   2   5   1      588.54      568.34     13.93 o
   3   5   1      176.22      184.34      8.44 o
   4   5   1       93.08       90.24      6.83 o
   5   5   1       39.77       33.52      5.61 o
   6   5   1       10.00        7.37      4.13 o
   7   5   1       16.38       20.68      5.73 o
  -9   6   1       23.99       13.98      3.86 o
  -8   6   1       31.26       24.07      5.76 o
  -7   6   1        5.68       10.70      2.28 o
  -6   6   1        0.11        0.08      2.06 o
  -5   6   1        1.15       -0.92      1.17 o
  -4   6   1      579.62      559.15      9.60 o
  -3   6   1       64.80       68.58      3.21 o
  -2   6   1        3.44        2.45      1.15 o
  -1   6   1       90.42       93.82      3.63 o
   0   6   1      306.78      319.56      6.77 o
   1   6   1      413.59      376.12     11.15 o
   3   6   1      394.12      380.80     12.83 o
   4   6   1        1.32        3.12      3.26 o
   5   6   1        7.85        5.47      3.56 o
   6   6   1       51.23       46.51      6.83 o
   7   6   1       56.84       62.52      8.39 o
  -9   7   1        6.03        2.92      4.27 o
  -8   7   1        0.24        3.24      3.60 o
  -7   7   1        3.25        9.12      3.79 o
  -6   7   1        0.25       -1.40      2.35 o
  -5   7   1       50.38       60.04      3.65 o
  -4   7   1       20.94       21.78      2.43 o
  -3   7   1       53.39       51.92      4.67 o
  -2   7   1     2133.64     2179.93     22.61 o
  -1   7   1        2.76        4.65      1.61 o
   0   7   1       21.53       31.92      2.81 o
   1   7   1      616.48      650.68     15.97 o
   2   7   1        0.20        0.93      2.87 o
   3   7   1       97.74       99.56      7.49 o
   4   7   1      431.71      378.54     14.66 o
   5   7   1        2.50       -1.24      3.58 o
   6   7   1       10.98        6.07      3.83 o
   7   7   1        7.00        6.56      4.78 o
  -9   8   1        2.39        5.00      4.32 o
  -8   8   1        6.55        7.51      4.22 o
  -7   8   1       27.03       28.98      5.71 o
  -6   8   1        5.09        4.90      1.94 o
  -5   8   1        0.08        1.19      1.60 o
  -4   8   1       20.37       28.58      4.46 o
  -3   8   1      197.06      202.83      6.10 o
  -2   8   1       56.22       66.08      3.72 o
  -1   8   1       21.81       29.89      3.92 o
   0   8   1       26.58       23.41      2.85 o
   1   8   1      385.41      351.80     12.34 o
   2   8   1      365.24      376.30     13.34 o
   3   8   1      111.81      117.78      8.95 o
   4   8   1       35.32       42.85      6.49 o
   5   8   1        9.30        9.51      4.71 o
   6   8   1        5.63        0.10      3.74 o
  -9   9   1        6.13        2.00      4.39 o
  -8   9   1        0.68        1.83      3.79 o
  -7   9   1       10.79       14.32      4.66 o
  -6   9   1        0.08        1.36      1.86 o
  -5   9   1       26.60       26.97      4.50 o
  -4   9   1      143.60      156.71      5.71 o
  -3   9   1        2.99        4.32      1.76 o
  -2   9   1       52.67       57.28      3.83 o
  -1   9   1       88.14       91.61      4.74 o
   0   9   1        3.93        3.17      3.17 o
   1   9   1      703.96      697.07     18.86 o
   2   9   1       97.20       76.49      7.24 o
   4   9   1       92.47       92.00      8.85 o
   5   9   1       10.21       10.41      4.91 o
   6   9   1       15.92        9.92      5.71 o
  -9  10   1        0.00        2.02      4.81 o
  -8  10   1       11.57        8.90      5.05 o
  -7  10   1        1.01        0.97      3.04 o
  -6  10   1      208.90      203.08      7.10 o
  -5  10   1        2.05        1.59      1.95 o
  -4  10   1       13.35        8.87      4.26 o
  -3  10   1       66.98       77.06      4.53 o
  -2  10   1      229.43      220.62      7.50 o
  -1  10   1        0.34        0.33      1.98 o
   0  10   1       84.74       73.61      6.98 o
   1  10   1      649.36      661.88     19.03 o
   2  10   1        3.50        3.17      3.76 o
   3  10   1        4.25       -3.07      3.07 o
   4  10   1        0.44       -3.41      3.41 o
   5  10   1        2.70       -2.17      3.98 o
  -9  11   1        1.15        1.70      4.66 o
  -8  11   1       76.23       68.14      8.66 o
  -7  11   1       36.06       33.81      6.61 o
  -6  11   1      132.87      131.92      6.39 o
  -5  11   1       26.07       27.26      3.43 o
  -4  11   1        0.25       -1.58      1.58 o
  -3  11   1       11.90       10.48      2.49 o
  -2  11   1       80.75       97.28      5.23 o
  -1  11   1      118.29      110.60      5.69 o
   0  11   1       57.40       59.75      6.93 o
   1  11   1        0.10       -3.26      3.26 o
   2  11   1        7.84        2.29      3.69 o
   3  11   1        1.57        0.85      3.53 o
   4  11   1        3.36        3.98      4.27 o
   5  11   1       10.56       12.90      5.69 o
  -8  12   1       54.05       54.83      8.46 o
  -7  12   1       11.38       11.42      4.86 o
  -6  12   1        4.02        5.49      2.56 o
  -5  12   1       23.97       18.86      3.33 o
  -4  12   1       46.03       50.42      9.52 o
  -3  12   1        0.05       -1.07      1.89 o
  -2  12   1        0.39       -1.21      2.14 o
  -1  12   1      107.97      102.93      8.56 o
   0  12   1       15.89       16.97      4.83 o
   1  12   1        8.74       13.59      4.98 o
   2  12   1       37.17       31.34      6.32 o
   3  12   1        4.36        4.91      4.83 o
   4  12   1       23.92       45.63      8.44 o
  -8  13   1        0.39        4.81      5.03 o
  -7  13   1        1.08        4.76      3.93 o
  -6  13   1       28.44       34.55      6.09 o
  -5  13   1        9.69        6.08      3.56 o
  -4  13   1       13.88       17.22      3.48 o
  -3  13   1       15.50       16.62      3.28 o
  -2  13   1       35.80       34.27      4.39 o
  -1  13   1       38.51       30.61      5.90 o
   0  13   1       47.96       68.70      8.05 o
   1  13   1        3.02        3.36      3.63 o
   2  13   1        6.85        6.54      4.81 o
   3  13   1        0.03       -0.46      4.00 o
  -7  14   1        0.03       -0.41      3.91 o
  -6  14   1        0.85        2.95      2.68 o
  -5  14   1        2.47        4.76      2.72 o
  -4  14   1        2.21        5.37      2.67 o
  -3  14   1        2.22        4.91      2.56 o
  -2  14   1       57.30       53.36      7.27 o
  -1  14   1       28.96       30.10      6.07 o
   0  14   1       21.88       17.82      5.34 o
   1  14   1        2.13        3.69      4.25 o
   2  14   1       36.18       45.22      7.73 o
  -7  15   1        0.57       -2.58      3.69 o
  -6  15   1        3.26        1.64      2.97 o
  -5  15   1        0.07       -2.33      2.76 o
  -4  15   1       13.06       13.29      3.41 o
  -3  15   1        9.46       11.90      3.43 o
  -2  15   1        4.86        1.63      3.36 o
  -1  15   1        0.03        2.14      3.48 o
   0  15   1        0.00       -1.34      3.17 o
   1  15   1        0.01       -2.97      2.97 o
  -5  16   1        4.75        5.47      3.43 o
  -4  16   1        3.08        5.74      3.04 o
  -3  16   1        3.57        9.00      4.00 o
  -2  16   1       28.44       41.95      7.46 o
  -1  16   1        4.33       11.08      4.71 o
   0  16   1        0.91        5.17      4.08 o
  -3  17   1        7.39       17.39      5.10 o
   2 -17   2        0.17        2.68      3.60 o
   3 -17   2        1.89       -0.71      3.26 o
   0 -16   2        1.32        5.71      4.27 o
   1 -16   2        9.76       13.78      5.00 o
   2 -16   2       35.97       48.42      7.90 o
   3 -16   2        0.04       -1.78      3.09 o
   4 -16   2       13.66       15.27      5.15 o
   5 -16   2        1.26        3.98      4.42 o
  -2 -15   2       10.86       12.73      5.37 o
  -1 -15   2        0.03        2.12      3.58 o
   0 -15   2        7.43       18.09      5.32 o
   1 -15   2        3.06        7.00      3.86 o
   2 -15   2       95.55      103.58      9.97 o
   3 -15   2        0.06        2.56      3.29 o
   4 -15   2       21.23       20.66      5.59 o
   5 -15   2        0.56       -2.00      3.81 o
   6 -15   2        0.89       -0.29      3.58 o
  -3 -14   2        0.28       -1.49      3.93 o
  -2 -14   2        4.98        9.56      4.49 o
  -1 -14   2        0.83        5.76      3.91 o
   0 -14   2        2.11        5.56      3.79 o
   1 -14   2        0.05        3.17      3.14 o
   2 -14   2       63.98       71.20      8.32 o
   3 -14   2       60.24       77.78      8.51 o
   4 -14   2        4.11       -0.07      2.30 o
   5 -14   2        0.17        0.80      3.71 o
   6 -14   2        8.48       10.26      4.91 o
   7 -14   2        0.02        1.10      4.08 o
  -4 -13   2        0.22       -1.68      4.35 o
  -3 -13   2       13.05        8.12      4.81 o
  -2 -13   2       89.25       80.80      8.83 o
  -1 -13   2        0.50        2.80      3.79 o
   0 -13   2       58.34       44.19      6.73 o
   1 -13   2       86.92       84.74      8.32 o
   2 -13   2        9.63        9.53      3.91 o
   3 -13   2       12.22       17.44      4.66 o
   4 -13   2        0.44        0.76      2.13 o
   5 -13   2        3.07        6.78      3.98 o
   6 -13   2        1.10        1.19      3.36 o
   7 -13   2        9.84        9.46      5.12 o
   8 -13   2       27.65       34.25      8.02 o
  -4 -12   2       23.85       26.22      6.78 o
  -3 -12   2        6.71        7.51      4.69 o
  -2 -12   2        0.41        0.46      3.51 o
  -1 -12   2        2.64        3.34      3.60 o
   0 -12   2       63.82       55.98      6.88 o
   1 -12   2        6.00        1.49      2.97 o
   2 -12   2        1.11        1.07      2.53 o
   3 -12   2       28.62       34.26      3.79 o
   4 -12   2        0.22       -0.05      2.09 o
   5 -12   2       13.50       14.80      4.88 o
   6 -12   2        0.18        0.22      3.04 o
   7 -12   2       36.09       25.43      6.22 o
   8 -12   2        0.01        2.44      4.03 o
  -5 -11   2       46.53       50.17      5.67 o
  -4 -11   2       43.59       39.92      7.20 o
  -3 -11   2       32.03       30.85      6.00 o
  -2 -11   2       15.08       10.93      4.59 o
  -1 -11   2       72.95       84.25      7.73 o
   0 -11   2       45.94       39.24      6.05 o
   1 -11   2       98.96      112.26      8.02 o
   2 -11   2        1.90        1.36      2.63 o
   3 -11   2        4.18        2.08      1.86 o
   4 -11   2       68.56       69.30      7.67 o
   5 -11   2       22.04       18.66      4.74 o
   6 -11   2        0.90       -1.78      2.80 o
   7 -11   2        0.21       -1.05      3.46 o
   8 -11   2        3.17        5.00      4.66 o
  -6 -10   2       29.95       36.64      5.28 o
  -5 -10   2       64.74       66.95      5.80 o
  -4 -10   2       64.64       64.99      9.11 o
  -3 -10   2       14.08       14.04      3.18 o
  -2 -10   2        0.85       -0.01      1.89 o
  -1 -10   2      158.06      175.39      9.85 o
   0 -10   2       23.49       22.29      4.71 o
   1 -10   2       55.90       63.25      6.27 o
   2 -10   2        9.64        7.45      2.30 o
   3 -10   2        6.00        6.23      2.14 o
   4 -10   2      190.53      196.86      7.54 o
   5 -10   2       40.59       37.15      6.00 o
   6 -10   2       34.51       26.76      5.90 o
   7 -10   2       14.25       10.75      4.69 o
   8 -10   2        0.55       -0.07      3.74 o
   9 -10   2        0.40       -0.07      4.76 o
  -6  -9   2       65.70       80.17      9.41 o
  -5  -9   2       13.01        8.59      8.88 o
  -4  -9   2        0.76        5.61      2.55 o
  -3  -9   2        0.02        2.60      3.01 o
  -2  -9   2      182.80      174.66      6.30 o
  -1  -9   2      214.84      225.39      9.81 o
   0  -9   2      134.42      133.04      4.86 o
   1  -9   2       96.84       90.53      6.49 o
   2  -9   2       48.79       40.16      3.26 o
   3  -9   2      247.97      241.11      8.78 o
   4  -9   2        3.21        4.93      1.93 o
   5  -9   2      429.27      439.39     16.12 o
   6  -9   2        1.70        2.65      3.19 o
   7  -9   2       44.10       32.34      6.54 o
   8  -9   2        0.15       -3.14      3.14 o
   9  -9   2        5.68        4.98      4.93 o
  -7  -8   2        4.13        2.83      3.08 o
  -6  -8   2        6.36        2.88      2.86 o
  -5  -8   2       24.03       18.05      3.61 o
  -4  -8   2      271.66      276.50      8.82 o
  -3  -8   2        3.75        2.60      2.06 o
  -2  -8   2      112.80      101.84      8.67 o
  -1  -8   2      665.65      665.05     11.04 o
   0  -8   2       76.55       92.10      3.68 o
   1  -8   2      842.96      804.63     10.25 o
   2  -8   2        8.43       13.15      2.23 o
   3  -8   2        0.76       -0.63      1.41 o
   4  -8   2       15.07       19.35      3.57 o
   5  -8   2       18.00       20.20      4.49 o
   6  -8   2       99.69       89.27      8.49 o
   7  -8   2        9.94        7.71      3.71 o
   8  -8   2        0.00       -2.02      3.26 o
   9  -8   2        0.02        1.36      4.39 o
  -7  -7   2        4.39        9.12      3.38 o
  -6  -7   2        1.84        1.94      2.45 o
  -5  -7   2        6.74        8.31      2.77 o
  -4  -7   2       66.79       67.45      4.82 o
  -3  -7   2        0.77        0.80      1.74 o
  -2  -7   2     1981.49     1941.86     29.57 o
  -1  -7   2      281.07      288.50      6.63 o
   0  -7   2      191.36      204.53      5.00 o
   1  -7   2      127.30      156.52      7.95 o
   2  -7   2        0.02        0.86      0.78 o
   3  -7   2        4.53        1.60      0.94 o
   4  -7   2      303.35      277.76     13.55 o
   5  -7   2       16.33        9.10      3.19 o
   6  -7   2        0.56        1.51      2.70 o
   7  -7   2        9.67        7.93      4.10 o
   8  -7   2       43.90       50.78      7.85 o
   9  -7   2        3.15        6.98      4.86 o
  -7  -6   2        1.99        3.98      2.85 o
  -6  -6   2       39.37       46.11      4.72 o
  -5  -6   2        4.06        3.05      2.22 o
  -4  -6   2     1078.10      985.12     16.75 o
  -3  -6   2        0.55       -0.91      1.40 o
  -2  -6   2      144.52      141.91      4.90 o
  -1  -6   2      396.86      368.11      7.14 o
   0  -6   2      255.58      270.42      7.78 o
   1  -6   2     1117.24     1173.32     12.52 o
   2  -6   2      445.10      436.04      5.40 o
   3  -6   2      509.45      514.19      6.50 o
   4  -6   2        1.02        0.11      1.22 o
   5  -6   2        2.20        1.13      1.20 o
   6  -6   2       49.53       51.49      6.61 o
   7  -6   2        0.31        2.85      3.00 o
   8  -6   2       10.39       -0.27      3.53 o
   9  -6   2        1.35        0.34      2.68 o
  -8  -5   2        0.64       -0.79      2.44 o
  -7  -5   2       59.74       74.79     12.65 o
  -6  -5   2        2.27       -1.06      2.84 o
  -5  -5   2       31.08       32.24      5.20 o
  -4  -5   2       65.67       58.68      5.51 o
  -3  -5   2        2.82        4.41      2.47 o
  -2  -5   2     4342.10     4568.55     71.78 o
  -1  -5   2        2.54        0.72      1.08 o
   0  -5   2        2.48        3.94      1.36 o
   1  -5   2     4578.31     4507.83     72.80 o
   2  -5   2       28.12       21.28      1.49 o
   3  -5   2      343.11      359.14      5.13 o
   4  -5   2       57.03       75.59      3.14 o
   5  -5   2      165.43      168.67      6.21 o
   6  -5   2       12.38        5.15      3.14 o
   7  -5   2        0.52        6.07      3.46 o
   8  -5   2        4.60        3.96      4.25 o
   9  -5   2        0.37        4.39      3.02 o
  -8  -4   2        0.74        2.52      2.68 o
  -7  -4   2       23.68       16.00      3.26 o
  -6  -4   2       11.51       15.02      4.25 o
  -5  -4   2      162.38      179.15      9.14 o
  -4  -4   2      616.31      591.31     15.00 o
  -3  -4   2      316.47      296.81      9.31 o
  -2  -4   2     1780.98     1808.94     19.04 o
  -1  -4   2     1178.16     1135.12     12.74 o
   0  -4   2      126.48      121.50      3.17 o
   1  -4   2      748.14      670.32      9.27 o
   2  -4   2      180.37      161.31      2.90 o
   3  -4   2      205.24      192.58      4.23 o
   4  -4   2      487.95      490.86      7.95 o
   5  -4   2       59.92       71.82      3.93 o
   6  -4   2        8.12        7.41      3.36 o
   7  -4   2        8.63       10.00      4.39 o
   8  -4   2        0.52        1.05      2.58 o
   9  -4   2        2.24        2.90      3.02 o
  -8  -3   2       28.64       28.62      4.29 o
  -7  -3   2       19.16        9.95      3.98 o
  -6  -3   2      154.92      133.39      8.51 o
  -5  -3   2       87.59       85.27      6.59 o
  -4  -3   2       66.98       64.25      4.83 o
  -3  -3   2      338.52      335.83      9.39 o
  -2  -3   2     1138.57     1284.73     14.34 o
  -1  -3   2     2496.49     2431.48     22.49 o
   0  -3   2        0.66       -0.71      1.70 o
   1  -3   2      972.46      894.85     14.61 o
   2  -3   2      872.37      879.25     10.51 o
   3  -3   2      269.34      259.49      7.63 o
   4  -3   2       87.63       90.65      6.25 o
   5  -3   2        5.12        4.52      2.65 o
   6  -3   2       16.86       16.66      4.47 o
   7  -3   2        0.05        1.80      2.80 o
   8  -3   2       17.36       16.90      4.76 o
   9  -3   2        0.53        0.95      3.02 o
  -9  -2   2       22.45       26.68      6.15 o
  -8  -2   2       65.57       67.54     10.76 o
  -7  -2   2        9.03        5.30      3.24 o
  -6  -2   2      717.98      679.39     18.35 o
  -5  -2   2        2.71       -1.24      2.14 o
  -4  -2   2     1783.76     1725.73     27.44 o
  -3  -2   2     1003.76     1026.36     17.48 o
  -2  -2   2      762.07      767.39     20.93 o
  -1  -2   2        2.85       -0.96      1.00 o
   0  -2   2      935.78      949.69     13.32 o
   1  -2   2    26752.09    24389.64    271.09 o
   2  -2   2     3734.82     3651.37     31.31 o
   3  -2   2      319.02      333.25     10.17 o
   4  -2   2        0.74        1.80      2.29 o
   5  -2   2        6.15       10.31      3.29 o
   6  -2   2       32.21       17.09      3.93 o
   7  -2   2        0.61        3.31      2.97 o
   8  -2   2       17.47       24.19      5.54 o
   9  -2   2        3.37        1.46      3.53 o
  -9  -1   2        0.22        0.01      2.27 o
  -8  -1   2        7.92       14.10      4.59 o
  -7  -1   2       39.44       42.39      5.66 o
  -6  -1   2     1116.95     1059.47     22.95 o
  -5  -1   2        7.97        6.00      2.48 o
  -4  -1   2      318.33      323.53      9.44 o
  -3  -1   2       18.02       13.15      2.09 o
  -2  -1   2      434.08      481.99      6.66 o
  -1  -1   2        2.28        3.89      0.71 o
   0  -1   2       15.99       26.52      1.51 o
   1  -1   2     1656.32     1551.44     14.33 o
   2  -1   2     2081.66     2054.62     28.76 o
   3  -1   2      116.64      105.93      5.76 o
   4  -1   2       90.43      133.05      7.39 o
   5  -1   2       25.02       28.27      4.37 o
   6  -1   2        3.52        1.61      2.58 o
   7  -1   2       31.27       28.39      5.32 o
   8  -1   2       50.86       62.30      7.76 o
   9  -1   2        3.79        0.78      3.46 o
  -9   0   2        0.09       -0.34      2.02 o
  -8   0   2        6.86        8.32      3.58 o
  -7   0   2       79.89       78.08      6.73 o
  -6   0   2      242.90      228.39      9.73 o
  -5   0   2        6.39       15.17      3.02 o
  -4   0   2      873.70      919.58     17.17 o
  -3   0   2      141.14      132.97      4.93 o
  -2   0   2        1.49        3.45      0.89 o
  -1   0   2     3822.23     3652.10     43.88 o
   0   0   2       25.09       31.24      1.68 o
   1   0   2      389.04      394.41      5.59 o
   4   0   2      137.83      145.56      7.32 o
   5   0   2       23.92       21.90      4.25 o
   6   0   2      139.01      131.95      8.68 o
   7   0   2       31.86       29.58      5.71 o
   8   0   2       21.30       25.12      5.59 o
   9   0   2        0.30       -2.14      3.22 o
  -9   1   2        4.12        4.27      3.72 o
  -8   1   2        1.76        4.00      2.61 o
  -7   1   2        3.90        4.88      2.83 o
  -6   1   2        1.53        0.17      1.97 o
  -5   1   2        0.54       -0.54      1.58 o
  -3   1   2        6.06       10.82      1.92 o
  -2   1   2     3433.59     3593.64     38.01 o
  -1   1   2      532.92      441.44      6.27 o
   0   1   2      547.35      597.17      8.63 o
   1   1   2      335.46      332.58      5.22 o
   2   1   2     2158.33     2180.68     30.07 o
   3   1   2       23.56       12.44      2.70 o
   4   1   2      164.86      161.95      7.93 o
   5   1   2      691.23      693.24     18.66 o
   6   1   2      172.55      170.22      9.85 o
   7   1   2       24.39       20.03      4.83 o
   8   1   2        9.54       12.44      4.49 o
  -9   2   2        1.99        1.06      2.01 o
  -8   2   2        0.14        0.66      2.39 o
  -7   2   2       37.18       27.81      4.49 o
  -6   2   2        5.74        1.63      2.00 o
  -5   2   2       20.67       34.32      4.30 o
  -4   2   2       32.93       40.18      3.81 o
  -3   2   2       57.07       45.89      2.30 o
  -2   2   2    12668.64    12213.40    281.28 o
  -1   2   2    10595.79    10297.66    116.72 o
   0   2   2     2016.61     2040.44     17.37 o
   1   2   2       44.76       41.30      2.07 o
   2   2   2       83.03       80.71      4.56 o
   3   2   2      191.02      193.44      7.78 o
   4   2   2       49.58       47.32      5.03 o
   5   2   2       99.35      107.49      7.44 o
   6   2   2      235.03      242.02     12.00 o
   7   2   2        4.28        3.53      3.36 o
   8   2   2        2.43        8.71      4.64 o
  -9   3   2       17.71       15.66      3.48 o
  -8   3   2        1.80        2.92      2.46 o
  -7   3   2       31.99       28.44      4.27 o
  -6   3   2        1.29       -1.53      1.53 o
  -5   3   2        4.76        3.98      2.36 o
  -4   3   2     1380.79     1513.27     24.58 o
  -3   3   2     3704.11     3674.77     45.44 o
  -2   3   2     6711.97     6843.88     53.23 o
  -1   3   2      626.98      646.07      7.68 o
   0   3   2     1073.50     1075.21     11.20 o
   1   3   2      461.74      369.34      8.92 o
   2   3   2     2091.65     2037.75     29.76 o
   3   3   2       10.36       27.66      3.86 o
   4   3   2      345.13      356.80     12.42 o
   5   3   2        6.54        5.37      3.41 o
   6   3   2       18.35       20.20      4.98 o
   7   3   2       12.47       14.73      4.81 o
   8   3   2       20.08       27.93      6.44 o
  -9   4   2        0.24        3.66      3.17 o
  -8   4   2        8.15       11.15      3.41 o
  -7   4   2        7.48        1.78      2.92 o
  -6   4   2        1.17        4.17      2.63 o
  -5   4   2       11.03        9.48      2.80 o
  -4   4   2      146.89      152.67      3.66 o
  -3   4   2      692.55      705.60      7.51 o
  -2   4   2     2137.93     2099.54     19.69 o
  -1   4   2     3104.64     2927.53     25.34 o
   0   4   2      349.39      295.02      5.53 o
   1   4   2      927.16      873.51     16.00 o
   2   4   2     1580.39     1616.56     26.15 o
   3   4   2       48.45       39.29      4.71 o
   4   4   2        5.38        0.54      2.51 o
   5   4   2      233.91      232.15     11.32 o
   6   4   2      106.91      104.65      9.02 o
   7   4   2        2.22        2.73      3.98 o
   8   4   2       14.75       14.15      5.71 o
  -9   5   2        5.15       11.93      3.79 o
  -8   5   2        0.12       -1.80      1.80 o
  -7   5   2       33.31       25.24      3.21 o
  -6   5   2        4.70        6.09      1.87 o
  -5   5   2      139.56      155.11      5.24 o
  -4   5   2       12.23       16.16      1.53 o
  -3   5   2        0.39        1.12      0.73 o
  -2   5   2      197.58      187.07      4.57 o
  -1   5   2      721.98      767.49     10.00 o
   0   5   2        5.58        9.28      1.73 o
   1   5   2        0.51       -0.19      2.02 o
   2   5   2      366.71      440.59     12.51 o
   3   5   2       58.59       38.24      4.78 o
   4   5   2      156.94      170.24      9.27 o
   5   5   2       97.14      118.29      8.51 o
   6   5   2       54.61       47.81      7.10 o
   7   5   2        0.83        0.15      3.86 o
  -8   6   2        6.02        2.07      3.63 o
  -7   6   2       21.63       27.29      2.63 o
  -6   6   2       17.63       17.40      2.02 o
  -5   6   2        7.97        5.19      1.28 o
  -4   6   2      386.74      372.53      6.18 o
  -3   6   2      220.82      224.47      5.55 o
  -2   6   2      587.74      584.55      9.06 o
  -1   6   2     1687.63     1713.03     18.37 o
   0   6   2      421.78      380.96      7.59 o
   1   6   2      416.86      382.64     11.44 o
   2   6   2      146.30      128.73      7.37 o
   3   6   2      301.99      278.14     11.18 o
   4   6   2        2.46        5.20      3.53 o
   5   6   2      125.53      139.00      9.44 o
   6   6   2       16.95       16.17      5.20 o
   7   6   2       21.39       25.07      6.17 o
  -8   7   2       76.09       69.00      8.00 o
  -7   7   2        1.57        1.45      1.72 o
  -6   7   2        3.30        3.94      3.81 o
  -5   7   2       21.75       23.24      2.66 o
  -4   7   2      238.03      268.55      6.83 o
  -3   7   2       14.69       21.24      2.24 o
  -2   7   2       67.36       73.80      4.05 o
  -1   7   2       59.92       86.38      6.78 o
   0   7   2      164.28      165.05      5.41 o
   1   7   2      192.03      167.20      8.22 o
   2   7   2       34.62       46.95      5.49 o
   3   7   2       75.48       73.39      7.00 o
   4   7   2      175.31      167.78     10.12 o
   5   7   2       53.78       48.76      6.81 o
   6   7   2       11.72        5.56      4.15 o
   7   7   2       30.24       24.26      6.59 o
  -8   8   2        3.69        2.97      3.66 o
  -7   8   2        0.18        1.28      1.85 o
  -6   8   2        8.56        9.10      2.20 o
  -5   8   2      221.92      216.95      6.72 o
  -4   8   2      431.97      423.52      9.96 o
  -3   8   2      205.37      212.05      6.11 o
  -2   8   2      259.80      251.49      9.53 o
  -1   8   2        2.19       -0.23      1.55 o
   0   8   2      323.69      344.52      8.25 o
   1   8   2      392.13      369.29     12.71 o
   2   8   2      359.74      315.73     12.59 o
   3   8   2       16.78       13.20      4.27 o
   4   8   2        7.20       -0.15      3.19 o
   5   8   2        1.81        0.76      3.69 o
   6   8   2        2.20        7.51      4.44 o
  -8   9   2        1.62       11.98      4.83 o
  -7   9   2       12.59       14.33      2.90 o
  -6   9   2       76.14       75.04      4.88 o
  -5   9   2      131.58      144.15      5.78 o
  -4   9   2        3.78        2.55      2.18 o
  -3   9   2      387.32      388.63      8.86 o
  -2   9   2       61.14       66.28      4.07 o
  -1   9   2        8.84        6.72      2.19 o
   0   9   2      280.66      301.95      8.31 o
   1   9   2        9.88       16.61      4.56 o
   2   9   2       21.32       24.26      5.12 o
   3   9   2        4.71        3.81      3.93 o
   4   9   2       11.56       17.44      5.51 o
   5   9   2        9.47        5.47      4.39 o
   6   9   2        1.41       -3.09      4.08 o
  -8  10   2       32.92       29.12      6.66 o
  -7  10   2       59.77       67.38      5.66 o
  -6  10   2       79.76       78.86      5.00 o
  -5  10   2       13.30       14.94      2.77 o
  -4  10   2        1.36        0.10      2.33 o
  -3  10   2        1.12        0.86      1.70 o
  -2  10   2        8.30        7.78      2.74 o
  -1  10   2       30.36       28.04      3.41 o
   0  10   2       56.57       83.86      7.71 o
   1  10   2       20.54       18.02      4.93 o
   2  10   2        6.85        4.56      4.00 o
   3  10   2       53.44       56.05      7.32 o
   4  10   2       18.21       14.51      5.27 o
   5  10   2       45.08       31.92      7.46 o
  -8  11   2       36.42       41.37      7.29 o
  -7  11   2       46.77       50.31      4.56 o
  -6  11   2       62.34       61.61      4.71 o
  -5  11   2       10.18       11.31      2.64 o
  -4  11   2        1.76        1.92      2.01 o
  -3  11   2        2.45        2.00      1.97 o
  -2  11   2        0.01        1.66      2.20 o
  -1  11   2       58.64       57.16      4.63 o
   0  11   2      122.05      138.15      9.27 o
   1  11   2      325.29      315.70     13.81 o
   2  11   2      129.96      125.70     10.24 o
   3  11   2       85.96       70.59      8.56 o
   4  11   2        0.42       -3.43      4.10 o
  -8  12   2       21.84       32.98      7.34 o
  -7  12   2        4.25        4.92      2.73 o
  -6  12   2       19.89       24.25      4.63 o
  -5  12   2       18.76       17.39      3.21 o
  -4  12   2        0.43       -1.61      1.61 o
  -3  12   2        4.41        7.18      2.48 o
  -2  12   2      297.30      327.17     14.24 o
  -1  12   2      146.57      143.28      6.79 o
   0  12   2        2.57       -1.80      3.04 o
   2  12   2       90.04       98.93      9.51 o
   3  12   2       41.65       56.37      8.27 o
   4  12   2        5.25       11.32      5.59 o
  -8  13   2        1.96        3.93      4.74 o
  -7  13   2        0.00       -0.37      2.46 o
  -6  13   2        1.40       -0.05      2.33 o
  -5  13   2       14.74       15.08      5.04 o
  -4  13   2        8.54       13.52      3.05 o
  -3  13   2        1.08        3.13      2.41 o
  -2  13   2      225.80      240.64      8.78 o
  -1  13   2       10.60       12.20      4.64 o
   0  13   2       63.98       54.46      7.29 o
   1  13   2        0.54        3.86      3.83 o
   2  13   2        1.05        1.02      3.86 o
   3  13   2       19.36       24.19      6.54 o
  -7  14   2        0.01       -2.13      2.97 o
  -6  14   2        0.95       -0.75      4.99 o
  -5  14   2        9.22       17.97      3.62 o
  -4  14   2        0.90        1.08      2.25 o
  -3  14   2       10.95       10.54      3.18 o
  -2  14   2        6.78        2.85      3.87 o
  -1  14   2        7.81       10.73      4.22 o
   0  14   2        2.16        8.80      4.42 o
   1  14   2        9.95        2.19      3.53 o
   2  14   2        1.14       -1.63      3.98 o
  -6  15   2       13.44       16.34      3.88 o
  -5  15   2       14.98        6.29      4.80 o
  -4  15   2        9.22       10.08      3.17 o
  -3  15   2        6.19       10.53      3.81 o
  -2  15   2       25.93       20.32      5.42 o
  -1  15   2        9.17       11.74      4.52 o
   0  15   2        2.83        2.65      3.71 o
   1  15   2        2.06        4.69      4.49 o
  -5  16   2        0.01        2.86      2.77 o
  -4  16   2        5.96        5.60      3.01 o
  -3  16   2        5.00        5.18      3.03 o
  -2  16   2        0.32        6.07      4.10 o
  -1  16   2        9.31        9.36      4.71 o
   0  16   2        4.52        6.85      4.78 o
   0 -16   3        0.10       -1.32      3.29 o
   1 -16   3       44.13       43.10      7.68 o
   2 -16   3        0.04        8.73      4.22 o
   3 -16   3        1.39        7.68      4.15 o
   4 -16   3       11.22       10.82      5.32 o
   5 -16   3        9.45        8.56      4.81 o
  -2 -15   3       10.71        8.80      4.95 o
  -1 -15   3        0.12        1.07      3.66 o
   0 -15   3        0.18       -2.75      2.75 o
   1 -15   3        0.17        0.63      3.14 o
   2 -15   3       16.74       18.96      5.25 o
   3 -15   3        0.23        3.19      3.48 o
   4 -15   3        0.28       -0.10      3.19 o
   5 -15   3       31.82       47.57      8.29 o
   6 -15   3        5.50        7.00      4.86 o
  -3 -14   3        5.44       10.65      5.44 o
  -2 -14   3        8.74       17.56      5.56 o
  -1 -14   3        7.57       10.34      4.35 o
   0 -14   3       63.16       62.88      7.97 o
   1 -14   3        0.46        4.39      3.53 o
   2 -14   3       13.15       10.82      4.20 o
   3 -14   3       14.59       10.87      4.25 o
   4 -14   3       49.56       48.78      7.71 o
   5 -14   3       27.34       29.80      6.66 o
   6 -14   3        3.92        5.59      4.39 o
   7 -14   3        0.10       -0.07      3.96 o
  -4 -13   3      103.69      140.87     12.22 o
  -3 -13   3        0.38       10.98      5.15 o
  -2 -13   3        4.25        4.30      4.00 o
  -1 -13   3        2.90        6.61      4.10 o
   0 -13   3       23.44       19.22      5.10 o
   1 -13   3       13.06       14.73      4.66 o
   2 -13   3        0.17       -1.73      1.73 o
   3 -13   3       32.34       34.22      6.10 o
   4 -13   3        1.58        3.17      3.43 o
   5 -13   3        4.02        1.29      3.31 o
   6 -13   3       10.46        9.58      4.78 o
   7 -13   3        2.33        2.73      4.37 o
  -4 -12   3        2.30        9.27      5.10 o
  -3 -12   3        1.21        2.00      4.17 o
  -2 -12   3       12.48       21.46      5.49 o
  -1 -12   3       68.11       67.63      7.56 o
   0 -12   3       16.68       15.12      4.49 o
   1 -12   3       33.79       30.14      5.64 o
   2 -12   3        4.49        6.59      3.29 o
   3 -12   3        0.28        0.12      2.51 o
   4 -12   3        0.16        1.84      3.50 o
   5 -12   3       11.79        8.88      4.27 o
   6 -12   3        8.31       15.85      5.27 o
   7 -12   3        0.52       -2.14      3.14 o
   8 -12   3        0.03       -2.58      3.96 o
  -5 -11   3        2.50        6.59      4.55 o
  -4 -11   3        5.93        0.93      2.69 o
  -3 -11   3       57.08       72.24      8.12 o
  -2 -11   3       66.02       56.98      6.98 o
  -1 -11   3      148.51      154.56      9.73 o
   0 -11   3       20.88       21.85      4.98 o
   1 -11   3        7.54        7.88      3.58 o
   2 -11   3        0.71        0.68      2.53 o
   3 -11   3        4.05        3.93      2.87 o
   4 -11   3       43.33       38.20      3.74 o
   5 -11   3       48.44       48.49      6.93 o
   6 -11   3        0.06       -2.24      3.02 o
   7 -11   3        0.13        5.34      4.17 o
   8 -11   3        0.71       -1.24      3.88 o
  -6 -10   3        3.89        0.47      3.20 o
  -5 -10   3        0.06       -0.67      2.63 o
  -4 -10   3       81.53      113.87      6.82 o
  -3 -10   3       23.46       36.75      4.06 o
  -2 -10   3        2.31        3.19      2.13 o
  -1 -10   3      311.35      297.83     12.64 o
   0 -10   3       17.88       16.66      4.15 o
   1 -10   3       30.54       35.12      5.32 o
   2 -10   3       57.45       64.78      6.46 o
   3 -10   3       75.09       76.61      4.36 o
   4 -10   3       28.25       33.24      3.36 o
   5 -10   3        6.18        7.12      3.58 o
   6 -10   3       63.69       45.66      7.00 o
   7 -10   3       10.82        9.75      4.78 o
   8 -10   3        1.12        4.71      4.03 o
  -6  -9   3        3.44       -0.72      2.98 o
  -5  -9   3        5.35        4.97      2.93 o
  -4  -9   3        8.93       -0.21      2.58 o
  -3  -9   3        0.86        1.86      2.44 o
  -2  -9   3      102.55       98.58      5.06 o
  -1  -9   3      649.08      648.97     11.43 o
   0  -9   3       93.79       91.94      4.04 o
   1  -9   3       79.25       90.61      6.68 o
   2  -9   3        8.21       11.86      3.41 o
   3  -9   3       16.19       19.64      2.67 o
   4  -9   3        1.19        0.24      1.60 o
   5  -9   3       16.71       26.35      5.39 o
   6  -9   3      137.45      134.91      9.92 o
   7  -9   3        0.05        2.27      3.46 o
   8  -9   3        2.53        5.88      4.37 o
   9  -9   3        4.77        0.66      4.64 o
  -7  -8   3        2.13       -3.59      3.85 o
  -6  -8   3       61.53       63.95     11.36 o
  -5  -8   3        4.41        0.89      2.40 o
  -4  -8   3        0.58        0.11      2.76 o
  -3  -8   3      225.30      217.86      7.60 o
  -2  -8   3        1.60        1.60      1.87 o
  -1  -8   3      329.36      334.66      7.67 o
   0  -8   3        4.21        1.83      1.45 o
   1  -8   3       11.61       17.28      1.97 o
   2  -8   3        4.01        5.63      1.29 o
   3  -8   3       19.66       20.94      2.47 o
   4  -8   3       32.57       32.19      9.16 o
   5  -8   3      176.80      169.46      9.97 o
   6  -8   3        8.18        7.71      4.10 o
   7  -8   3       12.87       18.81      5.39 o
   8  -8   3       16.58       23.73      6.20 o
   9  -8   3        4.20        0.61      4.98 o
  -7  -7   3        4.93       12.95      3.63 o
  -6  -7   3       75.30       76.00      7.61 o
  -5  -7   3        2.59        0.22      2.33 o
  -4  -7   3      249.66      234.64      7.94 o
  -3  -7   3      164.82      161.67     10.87 o
  -2  -7   3       41.40       52.77      3.68 o
  -1  -7   3     1411.77     1481.44     17.55 o
   0  -7   3       76.54       64.96      3.20 o
   1  -7   3      616.50      638.52      9.01 o
   2  -7   3      327.52      310.02      4.88 o
   3  -7   3      204.48      193.51      4.03 o
   4  -7   3      702.91      665.42     10.34 o
   5  -7   3       35.15       32.65      5.42 o
   6  -7   3       90.08       80.61      7.97 o
   7  -7   3        9.96        7.97      4.10 o
   8  -7   3        0.03       -2.70      3.24 o
   9  -7   3        0.50       -0.90      4.42 o
  -7  -6   3        0.33       -2.24      2.24 o
  -6  -6   3        0.06        1.32      2.28 o
  -5  -6   3        2.09        1.69      2.19 o
  -4  -6   3      417.68      421.36     10.06 o
  -3  -6   3        2.26        1.95      1.68 o
  -2  -6   3      187.76      186.69      5.59 o
  -1  -6   3      174.87      142.62      4.48 o
   0  -6   3       69.69       66.93      2.98 o
   1  -6   3       32.83       37.52      2.19 o
   2  -6   3     1361.47     1368.90     12.04 o
   3  -6   3      117.48      123.30      3.12 o
   4  -6   3       12.95       12.50      3.65 o
   5  -6   3      102.70      104.24      7.56 o
   6  -6   3       68.00       56.08      6.90 o
   7  -6   3        2.28       10.46      4.39 o
   8  -6   3        0.35        0.56      3.41 o
   9  -6   3        1.86        1.73      2.97 o
  -8  -5   3       49.66       47.97      5.54 o
  -7  -5   3        9.00        5.02      4.52 o
  -6  -5   3       70.71       78.23      5.39 o
  -5  -5   3      550.82      555.48     12.09 o
  -4  -5   3       36.36       35.28      3.43 o
  -3  -5   3      281.49      284.15      7.23 o
  -2  -5   3      254.85      233.48      5.93 o
  -1  -5   3     1949.66     2112.28     21.04 o
   0  -5   3      405.78      381.94      6.89 o
   1  -5   3      249.94      286.57      5.31 o
   2  -5   3       35.42       33.09      1.65 o
   3  -5   3       13.55       13.01      1.25 o
   4  -5   3        2.22        5.40      1.27 o
   5  -5   3       84.49       99.05      7.44 o
   6  -5   3        5.98        3.93      3.09 o
   7  -5   3        0.20        0.66      3.24 o
   8  -5   3       12.29        9.92      4.86 o
   9  -5   3        3.12        3.66      3.39 o
  -8  -4   3       40.48       57.42      5.61 o
  -7  -4   3       33.56       37.33      4.42 o
  -6  -4   3       71.70       71.02      5.06 o
  -5  -4   3      368.11      351.07     16.70 o
  -4  -4   3       83.98       92.16      4.40 o
  -3  -4   3      647.76      553.98      9.74 o
  -2  -4   3     1279.29     1388.47     15.77 o
  -1  -4   3     1048.70     1019.25     11.99 o
   0  -4   3      106.03       97.80      3.82 o
   1  -4   3      175.61      170.20      6.55 o
   2  -4   3     1657.72     1649.12     13.05 o
   3  -4   3      185.49      179.69      3.31 o
   4  -4   3        0.03       -0.09      1.11 o
   5  -4   3       10.96       13.83      3.83 o
   6  -4   3       13.32       13.61      4.20 o
   7  -4   3        4.03        4.54      3.88 o
   8  -4   3        3.83        2.85      2.68 o
   9  -4   3        1.04        3.34      3.02 o
  -8  -3   3       22.72       23.56      4.07 o
  -7  -3   3       41.50       44.01      4.51 o
  -6  -3   3      842.64      865.30     15.64 o
  -5  -3   3       43.16       35.87      4.11 o
  -4  -3   3        2.45        3.05      1.60 o
  -3  -3   3      993.44     1030.70     13.47 o
  -2  -3   3      182.19      168.68      4.84 o
  -1  -3   3     4170.07     4247.88     34.99 o
   0  -3   3     1742.03     1687.12     15.76 o
   1  -3   3     8781.09     8191.58     76.74 o
   2  -3   3      184.97      224.43      4.98 o
   3  -3   3       14.75       14.03      1.92 o
   4  -3   3      195.47      183.11      4.28 o
   5  -3   3        0.07       -2.02      2.14 o
   6  -3   3       74.94       73.56      7.73 o
   7  -3   3        0.33       -1.39      1.83 o
   8  -3   3        0.16        1.66      2.70 o
   9  -3   3        7.57       -1.75      2.58 o
  -9  -2   3        1.47        1.58      3.66 o
  -8  -2   3       91.73      108.78      6.84 o
  -7  -2   3       13.43       11.06      6.56 o
  -6  -2   3        5.44        5.85      2.61 o
  -5  -2   3      662.89      679.76     12.19 o
  -4  -2   3       89.90       99.01      5.12 o
  -3  -2   3     1964.49     1898.21     27.98 o
  -2  -2   3      867.05      847.41     10.16 o
  -1  -2   3      133.14      140.60      3.30 o
   0  -2   3     2508.78     2485.13     32.54 o
   1  -2   3    14580.06    14297.46    227.21 o
   2  -2   3     2288.84     2110.68     27.50 o
   3  -2   3      314.67      293.09      6.73 o
   4  -2   3        5.80       10.61      3.09 o
   5  -2   3        0.05        0.12      2.41 o
   6  -2   3        4.59       -1.07      2.24 o
   7  -2   3       32.22       32.09      5.49 o
   8  -2   3      111.08      125.41     10.17 o
   9  -2   3        3.98        3.91      3.46 o
  -9  -1   3        8.86        4.64      3.86 o
  -8  -1   3       28.59       22.77      3.75 o
  -7  -1   3       10.85        9.38      3.87 o
  -6  -1   3      395.09      411.15      9.89 o
  -5  -1   3        5.46        6.90      3.41 o
  -4  -1   3      281.10      298.44      8.41 o
  -3  -1   3       16.68        9.22      1.43 o
  -2  -1   3      858.15      822.42      9.28 o
  -1  -1   3      193.90      218.93      5.08 o
   0  -1   3     8838.09     8410.04    195.45 o
   1  -1   3        1.42       -0.56      1.58 o
   2  -1   3       79.18       74.82      3.47 o
   3  -1   3        9.31        7.71      2.46 o
   4  -1   3      311.16      313.51     11.81 o
   5  -1   3      228.76      276.37     11.54 o
   6  -1   3       40.32       45.36      6.03 o
   7  -1   3       43.76       41.81      6.46 o
   8  -1   3       24.95       17.90      5.03 o
   9  -1   3        1.15        2.51      3.63 o
  -9   0   3        1.65       -1.00      3.12 o
  -8   0   3        1.96       -1.28      1.81 o
  -7   0   3        1.99       -1.03      1.70 o
  -6   0   3       42.83       42.75      4.07 o
  -5   0   3       82.08       78.66     11.33 o
  -4   0   3      238.36      272.89      9.13 o
  -3   0   3      704.52      763.45      9.76 o
  -2   0   3        6.52        8.25      2.40 o
  -1   0   3     4977.43     4717.42     52.58 o
   0   0   3      275.22      271.88      4.04 o
   1   0   3     5066.46     4877.32     39.35 o
   2   0   3      283.22      286.65      8.39 o
   3   0   3       19.00       24.73      3.43 o
   4   0   3       64.93       76.26      6.12 o
   5   0   3      100.77      109.41      7.51 o
   6   0   3      683.89      668.78     20.22 o
   7   0   3       45.26       34.42      6.15 o
   8   0   3        0.03       -2.51      2.51 o
  -9   1   3        0.13        3.29      3.12 o
  -8   1   3       10.74       10.59      2.63 o
  -7   1   3        1.33        3.37      6.17 o
  -6   1   3       10.18       11.93      2.32 o
  -5   1   3       35.30       44.07      3.05 o
  -4   1   3      236.87      246.15      5.61 o
  -3   1   3     2839.66     2919.24     37.83 o
  -2   1   3      612.78      580.30      6.73 o
  -1   1   3     1667.84     1632.40     21.38 o
   0   1   3    16232.22    14914.01    113.48 o
   1   1   3      721.21      613.21      8.09 o
   2   1   3      296.51      328.27      6.94 o
   3   1   3      318.52      306.92     10.17 o
   4   1   3        6.21        6.20      2.53 o
   5   1   3      228.24      235.14     10.98 o
   6   1   3       13.12       17.51      4.61 o
   7   1   3        4.87        9.29      4.27 o
   8   1   3        2.61        1.53      3.41 o
  -9   2   3        4.91        6.90      3.71 o
  -8   2   3        3.99       -1.16      1.68 o
  -7   2   3       10.28        9.24      2.33 o
  -6   2   3       20.39       21.73      2.66 o
  -5   2   3        7.17       11.28      1.91 o
  -4   2   3      923.56     1009.45     15.72 o
  -3   2   3       78.77       84.33      6.23 o
  -2   2   3      676.98      709.68      7.80 o
  -1   2   3    12981.60    12661.11    223.81 o
   0   2   3      200.94      190.04      2.93 o
   1   2   3      232.08      181.10      3.25 o
   2   2   3     1205.33     1309.27     21.73 o
   3   2   3      858.73      910.61     18.98 o
   4   2   3       72.65       72.78      6.25 o
   5   2   3       49.88       40.15      5.69 o
   6   2   3        2.98       -0.93      3.12 o
   7   2   3       11.56        3.19      3.46 o
   8   2   3        0.08       -2.97      2.97 o
  -9   3   3        1.08        1.58      2.95 o
  -8   3   3       14.38        9.26      4.43 o
  -7   3   3        2.70        0.31      1.44 o
  -6   3   3       28.66       29.90      3.46 o
  -5   3   3       26.15       22.69      2.57 o
  -4   3   3      661.49      646.81      9.70 o
  -3   3   3       19.87       24.32      1.78 o
  -2   3   3      252.12      294.12      3.92 o
  -1   3   3      207.29      170.39      5.76 o
   0   3   3      570.06      544.85      5.83 o
   1   3   3       58.30       70.74      2.31 o
   2   3   3     3032.51     3201.46     42.98 o
   3   3   3      241.54      233.37      9.46 o
   4   3   3       32.36       36.27      5.10 o
   5   3   3       31.43       40.03      5.88 o
   6   3   3        0.01       -2.36      3.07 o
   7   3   3        3.71        6.22      4.15 o
   8   3   3        0.13       -1.73      3.58 o
  -9   4   3        0.43        2.56      3.07 o
  -8   4   3       61.82       55.62      5.83 o
  -7   4   3        0.04       -0.18      1.70 o
  -6   4   3        3.12        6.91      2.02 o
  -5   4   3        9.03        8.45      1.79 o
  -4   4   3     1458.48     1462.65     13.56 o
  -3   4   3       92.45       85.90      2.48 o
  -2   4   3      692.70      624.03      8.38 o
  -1   4   3     1331.36     1305.15     13.72 o
   0   4   3        0.34        0.58      0.75 o
   1   4   3        8.17        9.81      1.64 o
   2   4   3       21.88       13.20      3.09 o
   3   4   3      557.12      598.78     16.00 o
   4   4   3      571.88      549.05     16.51 o
   5   4   3        2.48        3.00      3.29 o
   6   4   3       13.99       10.58      4.42 o
   7   4   3        0.37       -2.85      3.43 o
  -9   5   3        0.77       -1.46      2.73 o
  -8   5   3       74.20       73.45      4.16 o
  -7   5   3        0.12       -0.11      1.27 o
  -6   5   3       11.49       10.03      1.80 o
  -5   5   3      359.49      376.23      6.48 o
  -4   5   3      441.59      422.68      6.23 o
  -3   5   3      141.26      154.30      4.70 o
  -2   5   3       94.23      102.14      3.43 o
  -1   5   3      175.95      216.28      5.02 o
   0   5   3        0.06        0.57      1.23 o
   1   5   3       34.17       34.96      3.30 o
   2   5   3      206.56      227.68      9.07 o
   3   5   3      108.52      112.36      7.29 o
   4   5   3       46.17       54.69      6.25 o
   5   5   3        7.40       -0.32      2.92 o
   6   5   3       13.29        8.02      4.03 o
   7   5   3        9.82        2.90      4.30 o
  -8   6   3       67.85       68.32      8.99 o
  -7   6   3       23.17       18.09      4.78 o
  -6   6   3        0.34        1.33      1.26 o
  -5   6   3      127.80      139.08      3.89 o
  -4   6   3      293.49      305.32      6.22 o
  -3   6   3       60.04       50.38      4.42 o
  -2   6   3     2027.28     2075.66     21.26 o
  -1   6   3        2.01        0.95      0.78 o
   0   6   3       75.51       65.35      3.47 o
   1   6   3       19.57       14.20      3.39 o
   2   6   3       25.15       42.25      5.00 o
   3   6   3        0.52        6.00      3.34 o
   4   6   3       66.51       61.75      6.81 o
   5   6   3       16.35       16.70      4.78 o
   6   6   3        6.04        0.29      3.22 o
   7   6   3        6.52        6.10      4.66 o
  -8   7   3        6.58        7.20      3.14 o
  -7   7   3       31.73       37.00      3.72 o
  -6   7   3       34.42       41.70      3.56 o
  -5   7   3       28.45       25.00      3.91 o
  -4   7   3        1.52       -1.27      2.40 o
  -3   7   3        0.16        1.46      1.31 o
  -2   7   3       97.11      110.61      4.19 o
  -1   7   3      279.98      269.81      7.52 o
   0   7   3      131.54      142.53      6.21 o
   1   7   3       99.66      111.95      7.12 o
   2   7   3        8.65        8.19      3.60 o
   3   7   3      475.11      471.00     15.88 o
   4   7   3       56.48       60.44      6.98 o
   5   7   3        0.06       -2.58      2.58 o
   6   7   3        4.63        6.12      4.52 o
  -8   8   3        5.68        5.49      2.87 o
  -7   8   3        2.58        3.31      2.86 o
  -6   8   3       48.24       48.29      4.14 o
  -5   8   3      235.08      222.94      7.56 o
  -4   8   3        8.64        7.27      2.91 o
  -3   8   3       68.50       69.99      3.80 o
  -2   8   3       24.99       29.07      2.73 o
  -1   8   3      168.12      153.99      5.46 o
   0   8   3        1.15        0.25      1.81 o
   1   8   3        0.13        8.73      3.66 o
   2   8   3      188.19      195.27     10.43 o
   3   8   3       44.30       39.65      6.07 o
   4   8   3       51.64       37.73      6.34 o
   5   8   3        5.83        9.17      4.54 o
   6   8   3       43.50       51.85      8.39 o
  -8   9   3       16.45       29.41      4.98 o
  -7   9   3        0.72        3.74      2.13 o
  -6   9   3      114.16      118.31      7.30 o
  -5   9   3       66.06       65.57      4.37 o
  -4   9   3      214.12      217.76      6.73 o
  -3   9   3        0.63        0.22      1.51 o
  -2   9   3       20.30       21.61      2.73 o
  -1   9   3      411.24      411.79     18.25 o
   0   9   3       12.98       14.56      2.97 o
   1   9   3       57.64       74.19      7.10 o
   2   9   3      344.18      282.49     12.59 o
   3   9   3        1.83        1.51      3.56 o
   4   9   3       54.10       35.29      6.81 o
   5   9   3        3.93        6.90      4.93 o
  -7  10   3        0.06       -0.23      2.02 o
  -6  10   3      128.80      121.03      5.98 o
  -5  10   3       20.45       16.72      2.98 o
  -4  10   3       15.63       15.75      2.69 o
  -3  10   3        1.66       -0.45      1.62 o
  -2  10   3        0.01        0.24      1.79 o
  -1  10   3       18.16       23.62      5.06 o
   0  10   3       70.87       68.17      6.65 o
   1  10   3       99.17       93.25      8.32 o
   2  10   3        9.89        5.17      3.81 o
   3  10   3        0.25       -1.80      3.46 o
   4  10   3       37.24       26.69      6.59 o
   5  10   3       20.93       22.75      6.59 o
  -7  11   3        0.03        0.08      2.20 o
  -6  11   3       39.14       36.25      4.02 o
  -5  11   3        3.22        5.08      2.29 o
  -4  11   3       15.06       15.14      2.73 o
  -3  11   3       61.48       63.48      4.49 o
  -2  11   3       75.05       76.71      7.62 o
  -1  11   3       63.22       69.19      5.07 o
   0  11   3      395.50      442.95     16.02 o
   1  11   3        0.13        1.19      3.86 o
   2  11   3       10.24        8.05      4.95 o
   3  11   3       26.28       26.91      6.27 o
   4  11   3        0.02        3.58      4.91 o
  -7  12   3        0.39        0.58      2.33 o
  -6  12   3        7.75       11.24      3.05 o
  -5  12   3        8.91       10.79      3.72 o
  -4  12   3       28.65       25.58      3.50 o
  -3  12   3        0.79        1.23      2.07 o
  -2  12   3      147.13      163.15      7.44 o
  -1  12   3      118.58      133.80      6.66 o
   0  12   3        5.43        8.22      3.93 o
   1  12   3        3.69        5.08      4.13 o
   2  12   3        0.84        2.07      4.35 o
   3  12   3       24.76       30.27      7.22 o
  -7  13   3        0.06       -2.32      4.46 o
  -6  13   3        7.93        8.55      4.17 o
  -5  13   3        1.92       -0.08      3.59 o
  -4  13   3        9.10        5.69      2.69 o
  -3  13   3       28.58       14.49      3.14 o
  -2  13   3      140.17      152.52      7.22 o
  -1  13   3       11.12        6.12      4.03 o
   0  13   3        0.24        1.44      3.53 o
   1  13   3        2.50       -1.22      3.51 o
   2  13   3        0.03        3.12      4.20 o
   3  13   3       19.47       23.58      6.71 o
  -7  14   3        3.85        9.87      4.76 o
  -6  14   3        0.41        0.12      2.50 o
  -5  14   3        0.46       -1.47      3.31 o
  -4  14   3       29.51       31.79      4.35 o
  -3  14   3        0.36       -2.01      2.01 o
  -2  14   3        0.82        3.85      2.73 o
  -1  14   3        1.60       -1.63      3.24 o
   0  14   3        0.55       -1.78      3.43 o
   1  14   3        0.04        0.66      3.69 o
  -6  15   3        1.03        2.35      3.07 o
  -5  15   3        0.19        2.90      2.71 o
  -4  15   3        2.88        0.13      3.29 o
  -3  15   3        0.53        0.46      2.56 o
  -2  15   3        0.57        2.14      2.82 o
  -1  15   3       19.64       34.76      6.68 o
   0  15   3        5.59       12.39      4.91 o
   1  15   3        0.23        3.39      4.44 o
  -5  16   3        1.54        2.57      4.14 o
  -4  16   3        0.51       -0.14      4.00 o
  -3  16   3        5.01        5.13      3.12 o
  -2  16   3        4.23        9.36      5.00 o
  -1  16   3        3.18        4.81      4.35 o
   0 -16   4        8.09       14.85      5.20 o
   1 -16   4        2.28        7.95      4.56 o
   2 -16   4        8.40       20.03      5.83 o
   3 -16   4        4.14        3.31      3.86 o
   4 -16   4        1.37        1.70      3.86 o
   5 -16   4        2.62        1.19      4.03 o
  -2 -15   4        0.07        6.00      4.52 o
  -1 -15   4       17.44       24.05      6.17 o
   0 -15   4        2.12        0.46      3.22 o
   1 -15   4       16.25       19.66      5.59 o
   2 -15   4       14.68       11.18      4.27 o
   3 -15   4        0.57        4.20      3.93 o
   4 -15   4        0.01        0.83      3.71 o
   5 -15   4       17.08       24.36      6.54 o
   6 -15   4        1.90        4.20      4.61 o
  -3 -14   4        9.60        7.32      4.81 o
  -2 -14   4        2.95       -2.36      3.58 o
  -1 -14   4        5.79        3.14      3.74 o
   0 -14   4        1.57        8.90      4.61 o
   1 -14   4        0.33       -1.07      2.92 o
   2 -14   4       11.28       17.29      4.71 o
   3 -14   4       15.89       16.63      5.25 o
   4 -14   4        8.75        6.10      4.03 o
   5 -14   4       48.59       51.54      8.32 o
   6 -14   4       38.83       48.42      8.46 o
   7 -14   4        1.77        2.95      4.44 o
  -4 -13   4        2.10        4.32      4.81 o
  -3 -13   4       24.39       20.00      6.15 o
  -2 -13   4        6.29        3.46      4.00 o
  -1 -13   4       18.40       12.30      4.59 o
   0 -13   4       70.95       67.73      7.83 o
   1 -13   4       51.29       51.34      6.88 o
   2 -13   4        0.43        1.56      2.87 o
   3 -13   4       14.52       18.04      5.10 o
   4 -13   4       19.72       14.03      4.93 o
   5 -13   4        7.39       11.00      4.49 o
   6 -13   4        4.34        9.31      5.22 o
   7 -13   4        0.98        4.81      4.49 o
  -4 -12   4       10.53       17.82      6.10 o
  -3 -12   4       64.30       81.85      8.75 o
  -2 -12   4        0.46        2.17      3.71 o
  -1 -12   4       17.21       15.17      4.76 o
   0 -12   4       51.73       54.98      6.98 o
   1 -12   4       43.58       45.78      6.42 o
   2 -12   4      100.11       95.58      8.49 o
   3 -12   4        0.16        0.66      2.68 o
   4 -12   4        2.36        0.07      2.73 o
   5 -12   4        6.95        4.69      3.96 o
   6 -12   4        7.16       14.80      4.93 o
   7 -12   4        0.26       -0.63      3.88 o
   8 -12   4        0.98        1.34      4.83 o
  -5 -11   4       63.39       68.51     12.22 o
  -4 -11   4       19.78       17.04      6.93 o
  -3 -11   4        4.79        9.46      4.81 o
  -2 -11   4        0.83       -0.88      3.22 o
  -1 -11   4      250.21      234.34     11.59 o
   0 -11   4       17.74       18.25      4.56 o
   1 -11   4      153.20      146.32      9.29 o
   2 -11   4       11.41        4.69      3.19 o
   3 -11   4       14.52       13.39      4.00 o
   4 -11   4        7.60        5.37      3.46 o
   5 -11   4        9.96        8.41      4.27 o
   6 -11   4        5.25        4.66      3.81 o
   7 -11   4        0.38        2.61      3.81 o
   8 -11   4        0.23       -3.86      3.86 o
  -6 -10   4        0.06        0.07      3.26 o
  -5 -10   4       41.20       49.90      5.46 o
  -4 -10   4       23.27       24.01      4.78 o
  -3 -10   4      193.04      185.05      7.68 o
  -2 -10   4       40.88       35.71      3.74 o
  -1 -10   4      204.86      215.65      6.92 o
   0 -10   4       44.54       46.46      5.98 o
   1 -10   4       34.22       27.61      4.93 o
   2 -10   4        0.05       -1.14      1.95 o
   3 -10   4       36.31       40.08      5.69 o
   4 -10   4       17.98       18.71      4.86 o
   5 -10   4        0.85        2.24      3.09 o
   6 -10   4       20.32       20.05      5.30 o
   7 -10   4        0.69        2.68      3.76 o
   8 -10   4        0.17       -3.07      3.51 o
  -6  -9   4       59.65       74.02      6.90 o
  -5  -9   4       13.41       12.41      3.39 o
  -4  -9   4        6.96       10.75      3.04 o
  -3  -9   4       92.55       92.45      5.47 o
  -2  -9   4        1.29       -0.56      1.78 o
  -1  -9   4      547.95      527.77     21.15 o
   0  -9   4       30.68       24.88      2.73 o
   1  -9   4       15.21       24.73      4.27 o
   2  -9   4       34.48       30.61      4.61 o
   3  -9   4        0.34        1.49      2.24 o
   4  -9   4       38.61       41.05      5.95 o
   5  -9   4       44.27       36.17      5.98 o
   6  -9   4       13.10       20.47      5.59 o
   7  -9   4       13.87       11.98      4.78 o
   8  -9   4        1.01       -3.56      3.63 o
  -7  -8   4        0.02       -0.37      3.09 o
  -6  -8   4       26.98       28.44      5.67 o
  -5  -8   4       25.39       27.30      4.11 o
  -4  -8   4       32.60       27.48      3.70 o
  -3  -8   4       12.54       12.13      2.72 o
  -2  -8   4      553.30      537.01     18.86 o
  -1  -8   4       92.82      102.14      4.45 o
   0  -8   4      120.26      119.59      4.46 o
   1  -8   4       24.33       31.23      4.08 o
   2  -8   4       12.47       19.44      2.04 o
   3  -8   4       35.63       43.06      2.29 o
   4  -8   4        0.91        1.00      2.14 o
   5  -8   4       40.26       39.61      6.03 o
   6  -8   4       64.90       52.58      7.17 o
   7  -8   4        5.94        4.54      3.81 o
   8  -8   4        9.62       13.32      5.15 o
  -7  -7   4        3.98        4.63      3.47 o
  -6  -7   4       15.81       15.19      5.50 o
  -5  -7   4        2.80        0.76      2.50 o
  -4  -7   4      120.46      102.70      5.67 o
  -3  -7   4       46.00       45.66      3.88 o
  -2  -7   4      145.83      125.41      5.12 o
  -1  -7   4       99.26      101.79      4.72 o
   0  -7   4       25.32       30.69      2.52 o
   1  -7   4      114.35      110.76      5.39 o
   2  -7   4      331.05      373.32     11.57 o
   3  -7   4      254.12      262.07      4.81 o
   4  -7   4        1.07        1.55      2.23 o
   5  -7   4      118.68      115.44      8.61 o
   6  -7   4        0.39        2.31      3.17 o
   7  -7   4        1.19        2.73      3.91 o
   8  -7   4       18.04       17.22      5.69 o
   9  -7   4        2.87        0.56      5.05 o
  -8  -6   4       19.76       15.00      5.88 o
  -7  -6   4        0.14        0.38      2.62 o
  -6  -6   4       18.42       17.10      3.36 o
  -5  -6   4       21.02       11.57      3.53 o
  -4  -6   4       72.86       84.22      8.72 o
  -3  -6   4      118.28      114.48      5.02 o
  -2  -6   4       77.91       77.89      3.85 o
  -1  -6   4        1.42       -1.23      1.23 o
   0  -6   4     1445.46     1408.80     15.87 o
   1  -6   4       15.52       25.60      2.13 o
   2  -6   4      129.20      136.22      4.24 o
   3  -6   4       19.26       21.36      1.61 o
   4  -6   4      316.13      311.73      7.76 o
   5  -6   4       12.83        9.97      3.74 o
   6  -6   4       54.90       52.24      7.07 o
   7  -6   4        3.42       -0.61      3.22 o
   8  -6   4        0.37       -2.58      3.71 o
   9  -6   4        0.68        1.66      2.92 o
  -8  -5   4       22.06       31.05      7.37 o
  -7  -5   4       13.47       11.94      4.95 o
  -6  -5   4        6.14        4.92      2.61 o
  -5  -5   4        0.03       -1.85      2.06 o
  -4  -5   4      632.54      647.89     12.03 o
  -3  -5   4      105.08      101.70      4.53 o
  -2  -5   4      233.45      228.19     10.65 o
  -1  -5   4      108.47      126.82      4.14 o
   0  -5   4        0.11       -0.97      0.97 o
   1  -5   4       76.07       85.23      3.21 o
   2  -5   4       37.60       48.72      2.73 o
   3  -5   4      214.49      224.80      3.95 o
   4  -5   4       84.83       72.61      4.07 o
   5  -5   4       75.87       61.12      6.73 o
   6  -5   4        9.01       10.80      4.03 o
   7  -5   4        5.36       -2.12      3.00 o
   8  -5   4        0.82       -2.17      3.79 o
   9  -5   4        0.01        8.51      3.56 o
  -8  -4   4        2.97       10.63      5.39 o
  -7  -4   4       58.76       67.14      5.46 o
  -6  -4   4       14.41       15.80      4.47 o
  -5  -4   4      228.06      232.28     10.70 o
  -4  -4   4        0.16        0.56      1.62 o
  -3  -4   4        0.12       -0.38      2.84 o
  -2  -4   4     2844.36     2879.86     30.71 o
  -1  -4   4     1904.24     1924.99     19.09 o
   0  -4   4      138.90      111.05      3.34 o
   1  -4   4       62.53       64.31      2.71 o
   2  -4   4      395.49      405.02      7.54 o
   3  -4   4      840.03      881.74     20.34 o
   4  -4   4        2.05        2.69      1.53 o
   5  -4   4        7.61        4.95      3.12 o
   6  -4   4       40.01       42.64      6.44 o
   7  -4   4       41.08       34.95      6.90 o
   8  -4   4        2.45        3.31      3.07 o
   9  -4   4        2.14        5.20      3.41 o
  -8  -3   4       10.67       12.17      5.03 o
  -7  -3   4       16.81       12.27      4.70 o
  -6  -3   4       97.16      106.74      9.14 o
  -5  -3   4      227.26      212.75      8.84 o
  -4  -3   4      962.35      922.14     17.24 o
  -3  -3   4     3107.45     3439.20     31.95 o
  -2  -3   4     1320.50     1382.30     15.05 o
  -1  -3   4      725.68      674.07      8.73 o
   0  -3   4     4043.79     4068.30     33.63 o
   1  -3   4     1829.75     1841.32     18.04 o
   2  -3   4      540.31      582.29      8.96 o
   3  -3   4      362.69      341.23      7.54 o
   4  -3   4       71.87       97.48      6.76 o
   5  -3   4        1.28        4.59      2.78 o
   6  -3   4       27.07       32.00      5.93 o
   7  -3   4       15.67       16.75      4.52 o
   8  -3   4       16.98       15.41      4.74 o
   9  -3   4        0.76        4.13      3.56 o
  -9  -2   4       17.67       19.71      5.90 o
  -8  -2   4        7.37        6.54      4.05 o
  -7  -2   4        0.39       -1.71      1.71 o
  -6  -2   4      385.46      411.65     10.17 o
  -5  -2   4      166.28      148.18      5.58 o
  -4  -2   4        1.41       -0.46      1.20 o
  -3  -2   4        0.01       -0.24      1.16 o
  -2  -2   4      101.18      103.33      3.17 o
  -1  -2   4      876.49      818.48      9.22 o
   0  -2   4     3056.18     3029.27     39.02 o
   1  -2   4     2408.20     2275.95     21.09 o
   2  -2   4        7.00        4.16      2.69 o
   3  -2   4      149.15      193.55      5.74 o
   4  -2   4      466.21      474.34     14.88 o
   5  -2   4        0.26        6.51      3.24 o
   6  -2   4        6.21        8.53      3.69 o
   7  -2   4       44.37       33.49      6.00 o
   8  -2   4        6.31        5.59      3.60 o
  -9  -1   4       10.64        4.03      4.03 o
  -8  -1   4        0.58        0.07      3.02 o
  -7  -1   4       17.26       29.33      3.70 o
  -6  -1   4      125.91      126.98      5.66 o
  -5  -1   4       53.98       55.31      4.99 o
  -4  -1   4      385.66      401.85      7.74 o
  -3  -1   4      410.01      405.88      6.71 o
  -2  -1   4      632.67      606.12      7.45 o
  -1  -1   4      926.83      858.29     11.35 o
   0  -1   4     8299.48     7908.57    139.40 o
   1  -1   4      139.79      133.72      3.68 o
   2  -1   4      402.06      442.67      7.87 o
   3  -1   4      341.51      335.11      7.75 o
   4  -1   4       37.83       44.75      5.22 o
   5  -1   4        0.04        0.80      2.12 o
   6  -1   4      603.69      625.97     19.59 o
   7  -1   4        0.00        6.46      3.39 o
   8  -1   4       29.89       23.32      5.83 o
  -9   0   4       10.89       14.15      4.88 o
  -8   0   4        4.93        3.46      3.39 o
  -7   0   4       57.51       65.64      4.65 o
  -6   0   4       46.76       44.83      3.65 o
  -5   0   4      131.94      142.55      4.97 o
  -4   0   4      473.23      524.74      8.62 o
  -3   0   4      523.46      550.21      7.62 o
  -2   0   4     2468.76     2496.10     48.05 o
   0   0   4    10857.47    11048.19    126.50 o
   1   0   4     2789.49     2858.00     25.55 o
   2   0   4        1.85        1.23      1.03 o
   3   0   4      162.97      201.71      5.99 o
   4   0   4        4.07        0.61      2.22 o
   5   0   4        0.36        4.49      2.85 o
   6   0   4       30.43       31.29      5.81 o
   7   0   4       77.77       75.53      8.32 o
   8   0   4        1.40       -0.32      3.26 o
  -9   1   4        8.38       13.29      5.00 o
  -8   1   4        0.02       -2.02      2.63 o
  -7   1   4      204.48      203.40      7.08 o
  -6   1   4       19.91       25.81      2.90 o
  -5   1   4      227.04      238.24      8.38 o
  -4   1   4       38.85       57.74      2.77 o
  -3   1   4        0.02        1.53      0.81 o
  -2   1   4     3312.92     3322.51     40.39 o
  -1   1   4     4636.26     4305.84     50.24 o
   0   1   4    10849.98    11136.01     84.58 o
   1   1   4      275.04      279.39      4.32 o
   2   1   4       56.98       80.03      9.08 o
   3   1   4     1085.97     1150.15     22.44 o
   4   1   4      239.30      276.41     11.25 o
   5   1   4       92.77      104.05      7.80 o
   6   1   4       47.38       47.00      6.66 o
   7   1   4        1.75        0.51      3.19 o
   8   1   4        2.64       -2.12      3.00 o
  -9   2   4       13.00       18.98      5.20 o
  -8   2   4        8.00        6.81      3.69 o
  -7   2   4      152.78      140.96      8.35 o
  -6   2   4        2.59        4.39      1.67 o
  -5   2   4      485.79      491.41     15.99 o
  -4   2   4       36.35       39.45      2.46 o
  -3   2   4        0.03        1.31      1.04 o
  -2   2   4     3408.90     3564.68     28.99 o
  -1   2   4        9.34       12.72      1.03 o
   0   2   4     2485.18     2491.98     20.02 o
   1   2   4       72.64       81.75      2.34 o
   2   2   4      341.96      352.67      7.34 o
   3   2   4       25.62       12.20      3.07 o
   4   2   4      447.02      472.93     14.93 o
   5   2   4        9.83       11.57      3.96 o
   6   2   4       42.68       48.37      6.81 o
   7   2   4       38.33       66.10      8.39 o
   8   2   4        5.65        4.10      4.37 o
  -9   3   4        3.31        5.44      3.53 o
  -8   3   4       37.05       25.43      5.25 o
  -7   3   4       10.64        6.87      2.09 o
  -6   3   4        0.72        2.10      1.50 o
  -5   3   4       31.97       34.98      2.79 o
  -4   3   4      912.35      880.82     11.52 o
  -3   3   4     1216.23     1314.64     19.36 o
  -2   3   4       55.37       59.89      1.88 o
  -1   3   4     1400.42     1329.25     10.76 o
   0   3   4      520.65      591.50      6.41 o
   1   3   4      830.63      810.87      8.59 o
   2   3   4       19.17       41.73      4.30 o
   3   3   4      227.02      259.15     10.34 o
   4   3   4       16.64       11.64      3.76 o
   5   3   4        4.52        3.86      3.24 o
   6   3   4       17.97       11.78      4.76 o
   7   3   4        8.69       11.05      4.76 o
   8   3   4        1.41        2.09      4.61 o
  -9   4   4        0.66        1.53      3.17 o
  -8   4   4       20.14       14.51      4.17 o
  -7   4   4      109.36      107.01      5.43 o
  -6   4   4       75.69       92.76      4.48 o
  -5   4   4       13.25       17.87      2.21 o
  -4   4   4      541.11      522.40      7.09 o
  -3   4   4      553.57      628.27      7.86 o
  -2   4   4     1733.24     1870.77     14.46 o
  -1   4   4     1387.64     1416.07     11.75 o
   0   4   4       36.57       44.04      2.15 o
   1   4   4     1735.63     1762.54     15.31 o
   2   4   4       23.90       26.98      3.88 o
   3   4   4       50.58       52.80      5.56 o
   4   4   4       16.04        9.73      3.93 o
   5   4   4       47.75       43.76      6.42 o
   6   4   4       14.10       26.42      5.93 o
   7   4   4        2.81        6.64      4.66 o
  -8   5   4       18.27       17.98      3.72 o
  -7   5   4       73.26       69.62      3.76 o
  -6   5   4       14.28       16.00      2.49 o
  -5   5   4        9.80        9.67      1.61 o
  -4   5   4     2939.70     3025.00     23.28 o
  -3   5   4     1092.44     1164.90     10.79 o
  -2   5   4     1155.78     1257.02     10.94 o
  -1   5   4        6.41        7.41      1.05 o
   0   5   4       10.16       13.57      1.44 o
   1   5   4      405.33      387.88      7.73 o
   2   5   4        0.72       -1.66      2.41 o
   3   5   4        2.85        3.79      3.19 o
   4   5   4       34.50       32.29      5.81 o
   5   5   4       31.05       46.29      6.78 o
   6   5   4       71.57       69.18      8.46 o
   7   5   4       50.48       53.53      8.39 o
  -8   6   4        0.01        5.37      3.09 o
  -7   6   4       18.46       24.02      5.08 o
  -6   6   4        0.49        3.46      1.42 o
  -5   6   4       81.94       86.29      3.17 o
  -4   6   4     1028.97     1009.27     10.65 o
  -3   6   4        2.02        2.08      1.23 o
  -2   6   4      521.92      557.67      6.48 o
  -1   6   4      411.26      438.98      5.91 o
   0   6   4        7.67        3.02      1.55 o
   1   6   4       19.44       16.95      5.16 o
   2   6   4       81.19       82.73      6.73 o
   3   6   4      120.88       91.78      7.49 o
   4   6   4       26.24       20.51      5.05 o
   5   6   4        0.00       -0.85      3.24 o
   6   6   4        2.02        0.95      3.66 o
  -8   7   4       12.51        5.71      3.31 o
  -7   7   4       32.70       30.85      3.51 o
  -6   7   4        4.60        3.34      1.78 o
  -5   7   4       48.55       56.40      3.73 o
  -4   7   4       75.62       85.61      4.07 o
  -3   7   4        2.16        0.04      1.22 o
  -2   7   4       64.29       58.81      6.26 o
  -1   7   4      352.22      338.03      5.44 o
   0   7   4       63.40       73.41      4.00 o
   1   7   4      222.48      203.83      9.31 o
   2   7   4      208.00      203.90     10.09 o
   3   7   4       25.19       24.14      5.08 o
   4   7   4      124.53       81.66      8.10 o
   6   7   4       28.71       22.02      6.05 o
  -8   8   4       11.94        7.44      3.56 o
  -7   8   4      156.45      162.36      9.07 o
  -6   8   4       15.56       14.89      2.70 o
  -5   8   4       61.69       56.39      3.91 o
  -4   8   4       13.83       14.50      2.30 o
  -3   8   4      208.10      202.58      6.02 o
  -2   8   4        1.03        1.90      1.63 o
  -1   8   4      161.14      152.69      5.64 o
   0   8   4        0.75        3.04      2.12 o
   1   8   4      163.21      152.90      8.73 o
   2   8   4       21.21       32.31      5.56 o
   3   8   4        6.35        3.81      4.05 o
   4   8   4       49.07       58.37      7.83 o
   5   8   4       90.99      100.20      9.92 o
   6   8   4       11.21        6.07      5.15 o
  -8   9   4        4.16        2.17      2.73 o
  -7   9   4      153.40      147.44      9.02 o
  -6   9   4       11.92       19.61      3.41 o
  -5   9   4      140.62      138.17      6.85 o
  -4   9   4       64.37       66.59      4.15 o
  -3   9   4       11.02       16.13      2.50 o
  -2   9   4      104.97      112.19      4.90 o
  -1   9   4       35.66       27.99      3.25 o
   0   9   4       10.20        7.02      2.49 o
   1   9   4      145.73      151.03      9.07 o
   2   9   4      165.27      150.05      9.61 o
   3   9   4       25.53       12.17      5.12 o
   4   9   4        0.18        1.75      3.69 o
   5   9   4        0.92        2.44      4.47 o
  -8  10   4       14.66       14.12      4.32 o
  -7  10   4       28.51       22.19      4.86 o
  -6  10   4       88.07       90.16      9.95 o
  -5  10   4        8.61        0.57      2.86 o
  -4  10   4       84.29       82.56      6.54 o
  -3  10   4       34.17       31.48      3.35 o
  -2  10   4        0.03        0.57      1.76 o
  -1  10   4      160.87      175.75     15.23 o
   0  10   4     1521.70     1437.79     20.79 o
   1  10   4        7.50       11.74      4.66 o
   2  10   4        3.31        7.07      4.71 o
   3  10   4       44.75       42.98      7.10 o
   4  10   4       39.83       50.90      8.12 o
   5  10   4        4.55        6.88      5.30 o
  -8  11   4        6.81        5.86      3.98 o
  -7  11   4        1.75        0.71      2.97 o
  -6  11   4        2.82        5.18      2.41 o
  -5  11   4       20.59       24.58      3.44 o
  -4  11   4        5.06        4.48      2.04 o
  -3  11   4        1.03       -1.43      2.30 o
  -2  11   4        3.30        1.60      2.64 o
  -1  11   4       55.71       60.67      9.83 o
   0  11   4        0.00        3.69      3.88 o
   1  11   4       13.76       13.32      5.12 o
   2  11   4       25.21       28.42      6.10 o
   3  11   4        0.16        8.10      4.69 o
   4  11   4       12.39       12.83      6.03 o
  -8  12   4        6.41        5.66      4.13 o
  -7  12   4        3.12        4.27      3.53 o
  -6  12   4        9.09        9.83      2.91 o
  -5  12   4        5.07        5.75      2.80 o
  -4  12   4        0.01        0.27      1.78 o
  -3  12   4       21.88       21.39      3.44 o
  -2  12   4       12.89       10.57      2.93 o
  -1  12   4       23.27       33.14      4.26 o
   0  12   4        0.05       -0.34      3.26 o
   1  12   4       28.01       23.88      5.66 o
   2  12   4        2.38        0.95      4.20 o
   3  12   4        7.27        4.42      5.22 o
  -8  13   4        2.77        3.04      3.71 o
  -7  13   4        0.66       -3.00      3.39 o
  -6  13   4        0.50        2.65      2.49 o
  -5  13   4        9.05        5.52      2.52 o
  -4  13   4       28.34       27.82      3.87 o
  -3  13   4        5.47        5.94      5.95 o
  -2  13   4        2.83        1.09      2.36 o
  -1  13   4       53.08       62.54     14.80 o
   0  13   4       10.33        2.17      3.98 o
   1  13   4       10.73        9.95      5.22 o
   2  13   4       13.26       13.08      5.64 o
  -7  14   4        3.58        2.65      3.96 o
  -6  14   4        7.03        9.42      3.12 o
  -5  14   4       12.38       11.53      3.22 o
  -4  14   4        0.02        1.59      2.35 o
  -3  14   4        0.03        0.88      2.97 o
  -2  14   4       24.84       34.03      6.98 o
  -1  14   4        1.22        8.85      4.15 o
   0  14   4        0.24        2.24      3.71 o
   1  14   4        0.07        3.83      4.20 o
  -6  15   4        4.44        0.68      4.61 o
  -5  15   4        4.19        5.43      3.07 o
  -4  15   4        1.21        6.65      2.70 o
  -3  15   4        4.81        5.15      3.04 o
  -2  15   4       24.98       19.09      4.03 o
  -1  15   4        6.10       19.27      5.69 o
   0  15   4        0.14        4.52      4.47 o
  -5  16   4        1.23       -0.57      4.38 o
  -4  16   4        0.43       -0.46      2.55 o
  -3  16   4       12.30       16.18      4.02 o
  -2  16   4        0.00        8.68      4.39 o
  -1  16   4        3.55        9.44      4.71 o
   0 -16   5        0.01        5.86      4.10 o
   1 -16   5        1.38        1.00      3.51 o
   2 -16   5        6.44        6.95      4.27 o
   3 -16   5        1.64        1.61      3.58 o
   4 -16   5        0.07        0.44      3.88 o
  -2 -15   5       17.01       22.83      6.07 o
  -1 -15   5        9.36       16.75      5.49 o
   0 -15   5        8.24        8.24      4.32 o
   1 -15   5        4.56        4.49      3.88 o
   2 -15   5       11.75       12.71      4.71 o
   3 -15   5       17.62       18.44      5.59 o
   4 -15   5        0.52        2.39      3.96 o
   5 -15   5        0.76       -3.07      3.31 o
  -3 -14   5       42.53       38.95      7.71 o
  -2 -14   5       23.58       24.95      6.17 o
  -1 -14   5        2.74        5.73      4.22 o
   0 -14   5       26.09       21.78      5.61 o
   1 -14   5        0.48        4.83      3.53 o
   2 -14   5        0.11       -1.27      2.70 o
   3 -14   5        6.46        9.17      4.05 o
   4 -14   5       36.55       45.27      7.49 o
   5 -14   5       17.31       16.14      5.56 o
   6 -14   5        0.34        3.93      4.66 o
  -4 -13   5        1.97       -0.05      4.37 o
  -3 -13   5       16.83       20.15      6.07 o
  -2 -13   5       53.80       62.35      8.07 o
  -1 -13   5        0.11        2.58      3.43 o
   0 -13   5        4.79        3.71      3.41 o
   1 -13   5        0.93        0.95      3.14 o
   2 -13   5        2.90        1.68      3.04 o
   3 -13   5       76.86       69.93      8.15 o
   4 -13   5       15.27        2.65      3.60 o
   5 -13   5       52.84       45.51      7.63 o
   6 -13   5        8.41        5.73      4.44 o
   7 -13   5        0.49       -0.49      4.08 o
  -4 -12   5        0.30        0.97      4.47 o
  -3 -12   5        0.01       -3.34      3.34 o
  -2 -12   5      114.82      129.78     10.24 o
  -1 -12   5       25.36       23.12      5.20 o
   0 -12   5       20.77       19.49      4.93 o
   1 -12   5       73.23       81.80      8.24 o
   2 -12   5       29.87       28.42      5.49 o
   3 -12   5       69.61       66.10      7.76 o
   4 -12   5       23.57       27.12      5.83 o
   5 -12   5       19.53       21.07      5.71 o
   6 -12   5        0.56       -0.61      3.53 o
   7 -12   5        0.42        3.93      4.54 o
  -5 -11   5       76.31       81.90      6.65 o
  -4 -11   5       36.72       35.88      8.00 o
  -3 -11   5       14.70       16.74      3.44 o
  -2 -11   5       12.50       13.05      4.47 o
  -1 -11   5        3.29       12.81      4.22 o
   0 -11   5      534.97      527.66     17.56 o
   1 -11   5        8.78       12.88      4.08 o
   2 -11   5       64.00       58.27      6.73 o
   3 -11   5       27.00       31.56      5.78 o
   4 -11   5       44.34       37.63      6.25 o
   5 -11   5        6.98       17.00      5.27 o
   6 -11   5        5.78        7.41      4.52 o
   7 -11   5        0.53       -0.88      3.83 o
   8 -11   5        0.00        0.44      3.96 o
  -6 -10   5        0.98       -1.84      3.57 o
  -5 -10   5       19.75       21.87      8.18 o
  -4 -10   5       21.32       24.27      5.99 o
  -3 -10   5        7.92       12.06      3.11 o
  -2 -10   5        9.13        9.10      2.55 o
  -1 -10   5       33.50       36.34      3.50 o
   0 -10   5      631.09      622.95     18.27 o
   1 -10   5        2.02       -1.49      2.29 o
   2 -10   5       24.01       18.78      4.30 o
   3 -10   5       21.07       19.34      4.52 o
   4 -10   5       16.78       11.05      3.86 o
   5 -10   5        8.80        8.29      3.79 o
   6 -10   5        0.53       -0.32      3.02 o
   7 -10   5        0.00        2.19      3.79 o
   8 -10   5        0.51        0.83      4.37 o
  -6  -9   5        4.62        2.37      3.32 o
  -5  -9   5       97.82       91.76      6.48 o
  -4  -9   5       21.45       16.84      3.50 o
  -3  -9   5      153.00      125.11      6.13 o
  -2  -9   5        0.17        1.79      1.96 o
  -1  -9   5       47.96       49.00      8.75 o
   0  -9   5      250.14      266.49      7.35 o
   1  -9   5      239.76      252.44      6.47 o
   2  -9   5       51.64       55.44      5.90 o
   3  -9   5       30.86       32.09      5.20 o
   4  -9   5        2.70        3.53      2.92 o
   5  -9   5       31.50       38.05      6.39 o
   6  -9   5       20.68       18.47      5.27 o
   7  -9   5        0.39       -2.36      3.00 o
   8  -9   5        0.33        2.29      4.49 o
  -7  -8   5        4.28       -3.00      4.25 o
  -6  -8   5       44.04       50.46      5.38 o
  -5  -8   5      127.30      123.56      6.72 o
  -4  -8   5        0.82       -1.13      2.12 o
  -3  -8   5      185.19      177.75      6.62 o
  -2  -8   5        2.40        3.76      2.33 o
  -1  -8   5      378.51      374.83      8.40 o
   0  -8   5       16.73       19.54      3.87 o
   1  -8   5       58.45       49.69      3.17 o
   2  -8   5       90.17       81.86      3.82 o
   3  -8   5       29.98       32.90      2.74 o
   4  -8   5       22.59       17.61      3.08 o
   5  -8   5        4.49        0.63      3.00 o
   6  -8   5        1.18        4.37      3.51 o
   7  -8   5        1.37       -1.75      3.39 o
   8  -8   5        0.39       -2.61      3.34 o
  -7  -7   5       95.39      103.05     10.87 o
  -6  -7   5        0.03       -1.44      2.52 o
  -5  -7   5       22.04       18.95      3.47 o
  -4  -7   5     1182.28     1152.90     18.09 o
  -3  -7   5       37.52       35.82      3.56 o
  -2  -7   5        0.02        0.44      1.65 o
  -1  -7   5      302.61      286.94      8.30 o
   0  -7   5        4.19        5.95      1.76 o
   1  -7   5        0.14        1.75      2.34 o
   2  -7   5       82.74       89.32      3.74 o
   3  -7   5        4.46        7.54      1.72 o
   4  -7   5      150.50      158.89      5.75 o
   5  -7   5      109.14      105.24      8.85 o
   6  -7   5      110.50       93.46      9.07 o
   7  -7   5        0.32        0.17      3.36 o
   8  -7   5       11.35        9.12      5.05 o
  -7  -6   5       63.17       86.10      9.87 o
  -6  -6   5        3.16        2.95      2.68 o
  -5  -6   5       19.53       25.72      4.97 o
  -4  -6   5       91.89       93.38      5.12 o
  -3  -6   5      145.75      143.34      5.55 o
  -2  -6   5      993.21     1019.41     14.30 o
  -1  -6   5        0.54        0.53      1.37 o
   0  -6   5       27.27       20.46      2.22 o
   1  -6   5      590.58      598.56      9.41 o
   2  -6   5        4.32        2.26      1.39 o
   3  -6   5       18.01       24.05      2.53 o
   4  -6   5       64.94       81.21      4.37 o
   5  -6   5       48.89       56.93      6.78 o
   6  -6   5       36.78       36.73      6.51 o
   7  -6   5        4.76        0.73      3.26 o
   8  -6   5        4.03        7.51      4.69 o
  -8  -5   5        0.34        4.71      4.69 o
  -7  -5   5       15.02       13.85      5.25 o
  -6  -5   5       21.40       26.61      9.74 o
  -5  -5   5      343.85      345.62      9.49 o
  -4  -5   5        1.28        1.17      1.84 o
  -3  -5   5       73.42       60.49      3.72 o
  -2  -5   5       57.11       67.18      3.51 o
  -1  -5   5      199.52      191.99      5.11 o
   0  -5   5        3.32        3.33      1.33 o
   1  -5   5      173.35      194.05      8.77 o
   2  -5   5     2477.28     2408.65     24.31 o
   3  -5   5        1.31        3.03      2.42 o
   4  -5   5      233.13      243.36     10.93 o
   5  -5   5       10.87       16.63      4.37 o
   6  -5   5        0.02        0.05      3.19 o
   7  -5   5       64.61       79.03      9.27 o
   8  -5   5        1.73        0.37      2.85 o
  -8  -4   5       28.04       26.00      6.37 o
  -7  -4   5       58.22       53.63      8.02 o
  -6  -4   5      171.40      200.08      7.50 o
  -5  -4   5        0.63        1.78      2.06 o
  -4  -4   5        1.66       -0.43      1.62 o
  -3  -4   5       11.77       11.19      2.69 o
  -2  -4   5      387.45      415.79      7.66 o
  -1  -4   5      631.65      625.47     16.69 o
   0  -4   5     1431.58     1262.67     15.51 o
   1  -4   5      262.39      260.04      5.68 o
   2  -4   5     2274.21     2207.74     25.82 o
   3  -4   5      304.70      317.17      7.49 o
   4  -4   5      142.97      142.12      6.27 o
   5  -4   5       31.08       31.27      5.37 o
   6  -4   5        6.14        7.00      4.15 o
   7  -4   5        4.72        1.66      4.20 o
   8  -4   5        0.46        3.79      3.34 o
  -8  -3   5        4.58        3.93      3.91 o
  -7  -3   5       15.82       14.51      4.86 o
  -6  -3   5       53.08       61.91      6.45 o
  -5  -3   5      199.36      196.52      6.51 o
  -4  -3   5       82.10       71.36      6.27 o
  -3  -3   5      190.89      191.90      5.21 o
  -2  -3   5      283.78      277.18      9.35 o
  -1  -3   5       21.25       19.23      1.67 o
   0  -3   5      110.06      107.30      3.37 o
   1  -3   5     2297.94     2331.92     22.41 o
   2  -3   5     1035.91     1091.40     13.92 o
   3  -3   5       66.03       56.00      3.49 o
   4  -3   5       11.47        8.51      2.07 o
   5  -3   5       59.49       62.35      6.95 o
   6  -3   5        0.23       -2.39      2.97 o
   7  -3   5       20.13       15.10      4.56 o
   8  -3   5        0.88       -0.15      3.02 o
  -9  -2   5       12.20        6.27      4.56 o
  -8  -2   5       20.58       16.49      5.12 o
  -7  -2   5        4.98        9.00      4.10 o
  -6  -2   5      101.04       97.38      5.14 o
  -5  -2   5      201.23      193.99      6.23 o
  -4  -2   5      206.82      248.73      6.16 o
  -3  -2   5      458.19      404.71      7.12 o
  -2  -2   5      100.02      110.82      3.30 o
  -1  -2   5       31.79       35.54      2.31 o
   0  -2   5     1873.04     1781.41     17.23 o
   1  -2   5      336.16      318.43      6.14 o
   2  -2   5      128.14      123.78      4.25 o
   3  -2   5        3.26        5.49      1.70 o
   4  -2   5      161.50      159.07      6.11 o
   5  -2   5        0.13       -1.66      2.41 o
   6  -2   5       31.27       28.20      5.27 o
   7  -2   5       50.80       55.74      7.41 o
   8  -2   5       63.77       60.85      8.15 o
  -9  -1   5       20.67        8.07      4.88 o
  -8  -1   5      105.25       97.17      9.61 o
  -7  -1   5        5.57        5.61      3.79 o
  -6  -1   5        0.24        0.80      2.07 o
  -5  -1   5        7.68        7.39      1.90 o
  -4  -1   5      438.06      453.93      8.06 o
  -3  -1   5      204.25      193.32      6.04 o
  -2  -1   5      173.04      216.50      3.96 o
  -1  -1   5       71.93       83.95      2.35 o
   0  -1   5     4813.31     4605.58     37.53 o
   1  -1   5      419.25      357.72      6.49 o
   2  -1   5      346.10      355.60      7.31 o
   3  -1   5      244.07      274.15      7.31 o
   4  -1   5        0.12        0.58      2.56 o
   5  -1   5        6.28       14.17      4.30 o
   6  -1   5        5.17       -2.17      2.17 o
   7  -1   5        0.08       -0.49      3.19 o
   8  -1   5        0.10       -2.34      3.19 o
  -9   0   5       26.56       38.46      7.24 o
  -8   0   5       22.78       24.00      5.73 o
  -7   0   5      350.56      347.25     14.85 o
  -6   0   5       23.15       19.59      2.75 o
  -5   0   5        5.26        8.01      2.68 o
  -4   0   5      249.29      281.33      5.94 o
  -3   0   5       19.75       28.10      1.71 o
  -2   0   5        2.39       -1.46      1.46 o
  -1   0   5      391.34      349.95      4.59 o
   0   0   5      457.85      501.09      6.99 o
   1   0   5      498.79      527.60      8.19 o
   2   0   5      724.47      732.61     15.71 o
   3   0   5       23.47       27.00      3.47 o
   4   0   5       25.24       24.36      4.56 o
   5   0   5      132.84      158.27      9.66 o
   6   0   5        1.17        2.17      3.24 o
   7   0   5       61.21       75.19      8.68 o
   8   0   5        2.79        3.22      3.98 o
  -9   1   5       11.53       15.63      5.15 o
  -8   1   5        6.60       11.64      4.39 o
  -7   1   5        8.18        4.83      3.43 o
  -6   1   5        4.16        3.56      2.18 o
  -5   1   5       23.19       27.50      2.48 o
  -4   1   5      146.15      151.04      4.24 o
  -3   1   5      307.74      276.38      4.55 o
  -2   1   5     1739.56     1751.20     24.80 o
  -1   1   5     1340.71     1347.77     12.58 o
   0   1   5      153.16      132.49      2.68 o
   1   1   5       12.10       20.73      1.35 o
   2   1   5       42.81       52.63      3.39 o
   3   1   5      204.28      236.31      8.67 o
   4   1   5       73.21       82.07      7.00 o
   5   1   5        7.70       10.90      4.10 o
   6   1   5       20.75        9.48      4.08 o
   7   1   5        0.75       -1.24      3.02 o
   8   1   5        0.60        1.73      3.56 o
  -9   2   5        1.85       -2.63      3.26 o
  -8   2   5       16.58       13.68      4.69 o
  -7   2   5        2.04        1.00      2.85 o
  -6   2   5       56.55       58.38      3.59 o
  -5   2   5      114.01      122.15      4.21 o
  -4   2   5        1.24        1.02      1.85 o
  -3   2   5       94.68       78.10      2.50 o
  -2   2   5     1017.50     1030.75     10.26 o
  -1   2   5        1.82        5.00      1.28 o
   0   2   5     1483.55     1462.68     11.99 o
   1   2   5      846.30      863.85      8.74 o
   2   2   5     1245.36     1263.12     16.22 o
   3   2   5       39.48       40.22      4.81 o
   4   2   5       85.05       74.24      7.07 o
   5   2   5        0.10       -2.75      2.75 o
   6   2   5        1.30        3.86      3.69 o
   7   2   5        0.06       -2.05      2.65 o
   8   2   5        0.18       -3.60      3.60 o
  -9   3   5       12.84       13.73      4.76 o
  -8   3   5        5.33       11.83      4.15 o
  -7   3   5       90.07       95.00      7.85 o
  -6   3   5        7.91        2.75      1.84 o
  -5   3   5       31.94       43.22      2.97 o
  -4   3   5       65.08       67.70      2.92 o
  -3   3   5       16.47       13.31      1.40 o
  -2   3   5     1823.48     1782.50     13.96 o
  -1   3   5     1301.02     1268.12     10.73 o
   0   3   5      942.75      938.43      9.05 o
   1   3   5      166.43      178.37      3.82 o
   2   3   5      163.80      163.51      5.40 o
   3   3   5        1.07       -1.90      2.51 o
   4   3   5      102.10      105.54      7.85 o
   5   3   5        2.05        3.19      3.93 o
   6   3   5        0.09       -1.02      3.36 o
   7   3   5        0.64       -0.51      3.58 o
  -9   4   5        2.07        2.00      3.26 o
  -8   4   5        0.94        1.19      2.87 o
  -7   4   5       68.06       74.53      6.81 o
  -6   4   5       25.73       32.77      3.05 o
  -5   4   5       36.84       46.66      3.03 o
  -4   4   5        8.35       14.14      1.53 o
  -3   4   5      488.17      499.21      6.93 o
  -2   4   5      329.16      364.24     10.16 o
  -1   4   5       28.14       24.34      1.56 o
   0   4   5     1954.90     1895.92     15.54 o
   1   4   5        0.07        1.05      1.05 o
   2   4   5       71.72      105.93      6.68 o
   3   4   5       10.00       22.66      4.44 o
   4   4   5       64.15       62.32      6.90 o
   5   4   5       47.09       55.66      7.44 o
   6   4   5        4.59        6.05      4.30 o
   7   4   5       10.31       16.17      5.37 o
  -9   5   5        1.20        7.12      3.51 o
  -8   5   5        0.45       -1.75      1.75 o
  -7   5   5       42.36       47.51      4.07 o
  -6   5   5       12.58       13.11      2.92 o
  -5   5   5      306.14      350.69      6.29 o
  -4   5   5       67.93       63.62      3.70 o
  -3   5   5      116.58      118.73      5.56 o
  -2   5   5      257.95      288.77      4.57 o
  -1   5   5      626.17      605.44      7.18 o
   0   5   5      150.32      139.02      3.56 o
   1   5   5      400.62      404.43      6.62 o
   2   5   5      327.43      311.85     11.37 o
   3   5   5        9.76       11.13      3.88 o
   4   5   5       19.90       30.80      5.73 o
   5   5   5       18.30       30.78      6.34 o
   6   5   5        3.64        2.48      3.74 o
   7   5   5        1.60       -1.53      3.98 o
  -9   6   5        0.21        0.49      2.75 o
  -8   6   5        0.10        0.51      2.78 o
  -7   6   5       18.62       20.68      4.44 o
  -6   6   5      226.40      238.14      8.47 o
  -5   6   5      127.98      140.49      4.00 o
  -4   6   5      107.76      122.60      4.82 o
  -3   6   5      132.07      141.61      4.75 o
  -2   6   5       23.88       18.05      1.48 o
  -1   6   5       76.10       69.38      2.57 o
   0   6   5      149.00      167.42      5.20 o
   1   6   5       67.71       84.90     12.60 o
   2   6   5       19.73       29.88      4.74 o
   3   6   5       10.74        8.51      3.83 o
   4   6   5      266.63      254.76     12.64 o
   5   6   5        0.75        0.34      3.46 o
   6   6   5        1.07       -0.34      4.10 o
  -9   7   5        1.06        0.44      2.56 o
  -8   7   5        0.11        1.66      2.83 o
  -7   7   5       24.82       28.56      5.03 o
  -6   7   5      602.67      578.08     17.14 o
  -5   7   5        0.04       -0.03      1.40 o
  -4   7   5       85.57       89.83      4.13 o
  -3   7   5       65.08       78.67      8.34 o
  -2   7   5      204.58      234.10      4.32 o
  -1   7   5       18.06       24.77      1.89 o
   0   7   5      612.87      586.43     10.61 o
   1   7   5       10.09        8.41      2.35 o
   2   7   5       16.81        6.64      3.81 o
   3   7   5       29.61       22.83      5.05 o
   4   7   5        6.18        1.19      3.66 o
   5   7   5       75.32       66.90      8.51 o
   6   7   5        7.99       11.91      5.93 o
  -9   8   5        3.83       -0.05      2.78 o
  -8   8   5        0.01        2.17      3.09 o
  -7   8   5       43.05       58.15      6.51 o
  -6   8   5      394.15      419.61     14.59 o
  -5   8   5      367.10      367.29     15.29 o
  -4   8   5        4.33        3.44      1.72 o
  -3   8   5       46.91       48.57      3.36 o
  -2   8   5       38.61       45.16      7.30 o
  -1   8   5        6.30       11.44      4.15 o
   0   8   5       36.41       42.37      3.68 o
   1   8   5      400.48      391.81     13.66 o
   2   8   5        0.04        2.97      3.36 o
   3   8   5        0.02       -1.24      3.39 o
   4   8   5        0.68       -3.41      3.41 o
   5   8   5       13.39       11.13      5.12 o
  -9   9   5        6.21       -2.41      2.90 o
  -8   9   5       20.30       20.29      4.78 o
  -7   9   5       11.27        8.75      3.81 o
  -6   9   5        1.37        0.10      2.75 o
  -5   9   5        3.55        3.22      1.99 o
  -4   9   5        6.70       10.68      2.92 o
  -3   9   5       40.44       46.08      4.10 o
  -2   9   5       91.96      112.83      4.98 o
  -1   9   5      232.47      221.08      7.14 o
   0   9   5      703.81      748.66     13.80 o
   1   9   5       44.86       54.57      6.49 o
   2   9   5      195.96      206.95     11.30 o
   3   9   5       28.88       32.56      6.20 o
   4   9   5        0.06       -1.75      3.76 o
   5   9   5        4.03        7.90      5.47 o
  -9  10   5        1.21       -2.78      2.78 o
  -8  10   5        3.29        0.80      2.92 o
  -7  10   5       10.77        4.91      3.41 o
  -6  10   5      124.03      120.57      8.44 o
  -5  10   5        9.51       17.85      2.99 o
  -4  10   5        3.22        8.75      2.39 o
  -3  10   5       68.52       74.46     10.82 o
  -2  10   5       31.70       28.85      6.11 o
  -1  10   5      348.21      353.50     12.02 o
   0  10   5       89.50       87.55      5.46 o
   1  10   5       23.98       24.31      5.51 o
   2  10   5        1.60        2.85      3.76 o
   3  10   5        0.28       -2.92      3.51 o
   4  10   5       22.49        8.78      5.17 o
  -8  11   5       11.19        9.46      4.39 o
  -7  11   5        8.09       10.82      4.35 o
  -6  11   5        2.04        3.14      3.58 o
  -5  11   5        0.00        0.48      2.27 o
  -4  11   5       25.34       23.89      3.23 o
  -3  11   5        3.75        3.53      3.96 o
  -2  11   5      107.13       93.41      5.48 o
  -1  11   5      367.23      357.05     10.18 o
   0  11   5       13.04       15.20      4.97 o
   1  11   5       54.96       61.78      7.76 o
   2  11   5        6.61       14.41      5.27 o
   3  11   5        6.09        2.83      4.32 o
   4  11   5        4.46        7.93      5.05 o
  -8  12   5       10.40        6.51      4.10 o
  -7  12   5        3.98        0.93      3.63 o
  -6  12   5       23.77       15.71      4.78 o
  -5  12   5       25.00       33.39      3.95 o
  -4  12   5       45.68       41.92      4.17 o
  -3  12   5       20.97       21.97      3.45 o
  -2  12   5       27.31       28.43      4.88 o
  -1  12   5       22.33       36.36      6.06 o
   0  12   5        0.50       -2.17      3.41 o
   1  12   5       12.46        9.58      4.86 o
   2  12   5       20.27       16.97      5.86 o
   3  12   5       10.14       15.39      5.76 o
  -8  13   5        1.02       -1.41      3.63 o
  -7  13   5        9.67        7.44      4.61 o
  -6  13   5       12.02       13.17      4.93 o
  -5  13   5       13.16       19.86      3.85 o
  -4  13   5        2.24        3.37      2.30 o
  -3  13   5        0.29        1.87      2.33 o
  -2  13   5        0.35        1.11      2.43 o
  -1  13   5        0.12        4.96      2.71 o
   0  13   5        3.12       -0.83      3.48 o
   1  13   5       20.87       36.17      7.27 o
   2  13   5        6.03       11.98      5.59 o
  -7  14   5        2.93        1.95      4.42 o
  -6  14   5        2.23       -0.61      4.13 o
  -5  14   5        0.85       -1.80      3.63 o
  -4  14   5       22.48       18.99      3.79 o
  -3  14   5        0.72       -2.61      3.19 o
  -2  14   5       10.05       20.02      3.85 o
  -1  14   5        0.12       -2.05      3.22 o
   0  14   5        9.29       18.61      5.64 o
   1  14   5        2.90        5.49      4.78 o
  -6  15   5        9.20        8.73      4.81 o
  -5  15   5        1.31        0.12      4.10 o
  -4  15   5        8.22       13.43      6.04 o
  -3  15   5        4.32        8.15      3.12 o
  -2  15   5        0.00        3.14      7.05 o
  -1  15   5        4.35       10.53      4.71 o
   0  15   5       23.16       40.78      7.73 o
  -4  16   5        4.79        4.56      2.99 o
  -3  16   5        0.00       -1.29      6.04 o
  -2  16   5        5.94       15.66      5.47 o
   0 -16   6       25.30       29.68      6.93 o
   1 -16   6        1.74        2.19      3.69 o
   2 -16   6        1.01        2.75      3.56 o
   3 -16   6        1.50       -1.29      3.86 o
   4 -16   6        0.43        2.75      4.00 o
  -1 -15   6        1.55        3.71      3.93 o
   0 -15   6        0.00        0.49      3.51 o
   1 -15   6        1.37        5.78      3.81 o
   2 -15   6        0.20        2.68      3.00 o
   3 -15   6        0.07       -0.58      3.43 o
   4 -15   6        0.18        5.83      4.15 o
   5 -15   6        0.39       -2.75      3.34 o
  -3 -14   6        4.94        6.32      4.83 o
  -2 -14   6        1.59        3.86      4.22 o
  -1 -14   6        0.37        4.13      3.51 o
   0 -14   6        0.39        1.73      3.43 o
   1 -14   6       10.31        8.97      4.27 o
   2 -14   6       10.49       10.43      4.20 o
   3 -14   6        3.24       -0.49      3.22 o
   4 -14   6        2.97        4.47      4.17 o
   5 -14   6        4.47        3.17      3.93 o
   6 -14   6        0.61        1.32      4.05 o
  -3 -13   6        7.30       11.49      4.98 o
  -2 -13   6       14.24       17.75      5.25 o
  -1 -13   6       13.35       14.95      4.74 o
   0 -13   6        0.01        3.81      3.26 o
   1 -13   6        0.56       -1.36      2.78 o
   2 -13   6        1.86        2.78      3.22 o
   3 -13   6        4.40        0.56      2.97 o
   4 -13   6       44.31       44.61      7.51 o
   5 -13   6        0.05       -0.12      3.51 o
   6 -13   6        1.05       -1.56      4.05 o
   7 -13   6        0.90       -0.61      4.17 o
  -4 -12   6       50.69       74.00      8.97 o
  -3 -12   6        0.06        5.59      4.13 o
  -2 -12   6        5.23       12.59      4.54 o
  -1 -12   6        4.78        8.92      4.22 o
   0 -12   6       33.61       25.00      5.27 o
   1 -12   6        7.84        4.15      3.26 o
   2 -12   6        0.31        5.66      3.46 o
   3 -12   6      217.35      205.53     12.15 o
   4 -12   6       11.00        8.80      4.00 o
   5 -12   6        6.46        2.44      3.81 o
   6 -12   6        2.79        6.07      4.25 o
   7 -12   6        6.52        3.19      4.59 o
  -5 -11   6        1.27        2.23      3.48 o
  -4 -11   6      108.91      127.31      7.15 o
  -3 -11   6        5.17        0.47      2.53 o
  -2 -11   6       81.14       73.90      7.63 o
  -1 -11   6       38.46       44.44      6.37 o
   0 -11   6       25.17       22.85      5.08 o
   1 -11   6        7.26        6.20      3.43 o
   2 -11   6        2.51       -1.90      1.90 o
   3 -11   6       62.53       77.00      7.95 o
   4 -11   6        0.80       -1.05      2.58 o
   5 -11   6        0.96       -1.46      2.51 o
   6 -11   6        1.52        1.24      3.46 o
   7 -11   6        0.41        1.78      4.66 o
  -6 -10   6       46.43       45.92      8.61 o
  -5 -10   6        0.80        1.62      2.72 o
  -4 -10   6        7.30        5.68      3.01 o
  -3 -10   6      132.68      132.79      7.18 o
  -2 -10   6       69.43       78.09      5.10 o
  -1 -10   6      100.66      103.58      5.31 o
   0 -10   6      647.55      613.70     18.09 o
   1 -10   6       79.13       82.95      7.34 o
   2 -10   6        0.60       -2.09      2.09 o
   3 -10   6        6.97        4.93      3.34 o
   4 -10   6       19.28       17.65      4.78 o
   5 -10   6        9.68        4.44      3.58 o
   6 -10   6       10.81        1.05      3.91 o
   7 -10   6        4.97       -3.09      3.09 o
   8 -10   6        0.40        4.74      5.05 o
  -6  -9   6       47.40       65.46      9.24 o
  -5  -9   6        7.10        7.70      3.21 o
  -4  -9   6       20.23       25.82      4.28 o
  -3  -9   6        0.46        0.10      2.16 o
  -2  -9   6       31.65       29.41      3.47 o
  -1  -9   6      638.74      656.50     19.27 o
   0  -9   6        0.00        2.38      2.96 o
   1  -9   6        0.38        0.74      1.69 o
   2  -9   6       43.20       42.46      3.29 o
   3  -9   6       78.58       70.83      7.15 o
   4  -9   6        0.06       -2.02      2.02 o
   5  -9   6       25.31       27.76      5.76 o
   6  -9   6        0.01       -2.70      2.70 o
   7  -9   6        0.31        5.22      4.30 o
   8  -9   6        0.09       -1.44      3.66 o
  -7  -8   6        2.84        5.59      5.25 o
  -6  -8   6       16.40       24.44      6.71 o
  -5  -8   6       77.69       67.38      5.51 o
  -4  -8   6        5.58        1.64      2.39 o
  -3  -8   6        4.18        4.38      2.40 o
  -2  -8   6      415.79      430.67      9.64 o
  -1  -8   6      331.82      319.34     14.55 o
   0  -8   6        8.11        3.91      3.24 o
   1  -8   6        1.78        4.43      2.19 o
   2  -8   6       55.22       56.76      3.51 o
   3  -8   6       11.44       13.55      2.21 o
   4  -8   6      212.19      213.29      6.90 o
   5  -8   6      138.82      130.78      6.68 o
   6  -8   6       65.18       59.24      7.97 o
   7  -8   6        6.99        6.68      4.54 o
   8  -8   6        4.24        7.63      5.32 o
  -7  -7   6        0.19        2.02      4.54 o
  -6  -7   6       94.72       93.88      9.80 o
  -5  -7   6        3.74        4.79      2.64 o
  -4  -7   6      260.75      295.39      8.89 o
  -3  -7   6      214.33      205.63      6.88 o
  -2  -7   6        9.16       13.14      2.72 o
  -1  -7   6       34.83       28.41      4.61 o
   0  -7   6       60.88       61.86      3.61 o
   1  -7   6       38.84       30.82      2.74 o
   2  -7   6        2.58        4.07      1.67 o
   3  -7   6       52.49       64.94      3.77 o
   4  -7   6        6.89        6.14      1.93 o
   5  -7   6       43.38       38.17      6.25 o
   6  -7   6       17.16       12.93      4.30 o
   7  -7   6        6.70       12.93      4.81 o
   8  -7   6        3.01        4.54      4.66 o
  -7  -6   6       19.23       18.83      5.95 o
  -6  -6   6       75.29       69.59      8.63 o
  -5  -6   6      241.16      242.06      8.22 o
  -4  -6   6      283.34      306.32     14.55 o
  -3  -6   6      252.21      232.94      7.02 o
  -2  -6   6      117.49      109.99      4.80 o
  -1  -6   6      275.81      269.80     14.16 o
   0  -6   6      240.82      224.42      5.85 o
   1  -6   6      180.31      160.57      5.08 o
   2  -6   6       27.48       24.10      2.53 o
   3  -6   6      121.02      101.62      4.46 o
   4  -6   6      120.97      126.55      6.46 o
   5  -6   6       12.67        4.08      3.12 o
   6  -6   6       16.05       10.34      4.35 o
   7  -6   6       62.16       71.95      8.97 o
   8  -6   6        0.45       -2.46      3.91 o
  -8  -5   6        1.47        1.83      4.59 o
  -7  -5   6        0.03        6.29      4.27 o
  -6  -5   6       18.32        6.22      4.30 o
  -5  -5   6      217.08      227.04     12.28 o
  -4  -5   6      325.63      317.53      8.24 o
  -3  -5   6       62.29       68.52      6.62 o
  -2  -5   6      249.31      300.16      6.89 o
  -1  -5   6      443.93      426.38     14.91 o
   0  -5   6     1013.26      924.79     12.31 o
   1  -5   6     1694.35     1537.97     20.48 o
   2  -5   6     2515.69     2453.66     25.38 o
   3  -5   6       53.74       53.65      8.85 o
   4  -5   6        8.37       11.35      2.37 o
   5  -5   6       35.19       32.58      5.66 o
   6  -5   6       39.16       40.39      6.64 o
   7  -5   6        0.14       -0.66      3.46 o
   8  -5   6        5.15        2.70      3.26 o
  -8  -4   6       65.50       85.05     10.07 o
  -7  -4   6       12.81       14.90      5.32 o
  -6  -4   6       29.31       26.69      6.00 o
  -5  -4   6      136.83      141.85      7.67 o
  -4  -4   6       37.59       40.19      3.34 o
  -3  -4   6      278.38      294.58      6.94 o
  -2  -4   6      232.67      296.55      6.41 o
  -1  -4   6      393.95      395.26      7.13 o
   0  -4   6      484.92      478.47      9.84 o
   1  -4   6       13.93        6.32      1.68 o
   2  -4   6      167.08      128.93      4.61 o
   3  -4   6        0.16        0.12      1.34 o
   4  -4   6        6.79       10.11      2.25 o
   5  -4   6        0.60       -1.24      2.31 o
   6  -4   6        8.17        6.22      3.98 o
   7  -4   6        2.33        2.95      3.31 o
   8  -4   6       13.73       14.37      4.71 o
  -8  -3   6        0.17        4.13      4.20 o
  -7  -3   6        0.30        4.17      3.60 o
  -6  -3   6       29.21       26.98      5.69 o
  -5  -3   6       17.84       18.52      2.81 o
  -4  -3   6      346.36      362.76      7.97 o
  -3  -3   6     1745.90     1734.70     19.02 o
  -2  -3   6      462.27      486.83     16.75 o
  -1  -3   6      136.91      125.32      3.71 o
   0  -3   6     1216.23     1277.40     14.43 o
   1  -3   6      202.58      232.26      5.59 o
   2  -3   6      772.49      740.85     11.47 o
   3  -3   6        9.04        5.37      1.72 o
   4  -3   6       18.26       18.62      2.88 o
   5  -3   6        6.20        6.20      3.34 o
   6  -3   6       15.10        4.37      3.97 o
   7  -3   6       75.58       66.54      8.00 o
   8  -3   6       59.82       65.32      8.36 o
  -9  -2   6       13.87        3.79      4.20 o
  -8  -2   6        1.88       -1.51      3.69 o
  -7  -2   6       13.94       12.03      4.52 o
  -6  -2   6       39.88       39.43      6.22 o
  -5  -2   6        4.96        0.49      1.65 o
  -4  -2   6        0.64       -1.12      1.31 o
  -3  -2   6      667.77      750.56     10.18 o
  -2  -2   6      448.55      478.37      7.07 o
  -1  -2   6      341.47      356.02      5.90 o
   0  -2   6       69.36       67.35      2.86 o
   1  -2   6       11.90       15.69      1.96 o
   2  -2   6      256.34      274.43      6.64 o
   3  -2   6        0.09        1.28      1.40 o
   4  -2   6        1.03        7.39      4.17 o
   5  -2   6       13.30       19.83      4.74 o
   6  -2   6        3.97        1.75      3.29 o
   7  -2   6       42.10       44.34      7.05 o
   8  -2   6        0.39       -1.27      2.90 o
  -9  -1   6        0.21        1.34      4.27 o
  -8  -1   6       32.40       34.03      6.88 o
  -7  -1   6      135.85      111.63      9.51 o
  -6  -1   6      163.79      159.54      9.80 o
  -5  -1   6     1062.01     1132.12     15.42 o
  -4  -1   6       30.18       34.58      2.48 o
  -3  -1   6      386.43      477.98     15.32 o
  -2  -1   6      198.47      205.87      3.69 o
  -1  -1   6      443.38      399.34      5.85 o
   0  -1   6      676.99      626.58      8.65 o
   1  -1   6      749.66      865.76     11.59 o
   2  -1   6       40.52       43.57      4.67 o
   3  -1   6       18.78       19.41      2.64 o
   4  -1   6      125.81      152.01      6.31 o
   5  -1   6       62.18       62.03      7.02 o
   6  -1   6       29.96       26.98      5.95 o
   7  -1   6        0.19        1.83      3.46 o
   8  -1   6        0.43       -0.07      3.43 o
  -9   0   6        0.49       -1.46      3.43 o
  -8   0   6       40.97       41.42      7.05 o
  -7   0   6       14.45        8.83      4.32 o
  -6   0   6     1040.68     1055.12     25.29 o
  -5   0   6        3.85        5.20      1.67 o
  -4   0   6      201.59      204.03      4.77 o
  -3   0   6      202.91      205.92      6.43 o
  -2   0   6       76.59      101.29      5.27 o
  -1   0   6      303.57      290.15      8.39 o
   0   0   6        0.13        3.56      0.88 o
   1   0   6      156.32      150.82      3.01 o
   2   0   6        0.27        3.86      1.49 o
   3   0   6        1.41       -0.22      1.55 o
   4   0   6        9.25       11.91      3.69 o
   5   0   6      144.73      161.83     10.07 o
   6   0   6       10.29       23.63      5.81 o
   7   0   6        7.18        0.54      3.53 o
   8   0   6        0.04       -1.97      3.09 o
  -9   1   6        5.45        6.20      4.15 o
  -8   1   6        5.13        6.42      3.74 o
  -7   1   6        3.54        3.91      3.26 o
  -6   1   6        4.93        4.44      3.36 o
  -5   1   6       18.88       15.57      2.02 o
  -4   1   6        4.74        3.46      1.14 o
  -3   1   6        4.11        5.22      2.29 o
  -2   1   6       78.90       74.58      4.56 o
  -1   1   6      945.84     1022.30     10.52 o
   0   1   6       44.87       48.15      2.11 o
   1   1   6      762.14      707.92      7.60 o
   2   1   6        0.36        2.12      1.88 o
   3   1   6      677.07      772.62     13.55 o
   4   1   6        8.40       18.14      4.47 o
   5   1   6       81.92       81.78      8.24 o
   6   1   6        1.68       -1.83      3.22 o
   7   1   6        5.60       11.00      4.76 o
  -9   2   6        3.61        2.00      3.83 o
  -8   2   6       17.15       20.95      5.27 o
  -7   2   6       80.98       54.31      6.51 o
  -6   2   6        1.92       -1.02      2.58 o
  -5   2   6      136.15      159.39      8.15 o
  -4   2   6      384.57      401.08      6.42 o
  -3   2   6      159.81      156.59      6.59 o
  -2   2   6       19.36       17.46      2.80 o
  -1   2   6      303.67      286.63      4.43 o
   0   2   6     1177.21     1129.00     10.33 o
   1   2   6      697.61      685.72      7.82 o
   2   2   6      322.60      292.67     14.74 o
   3   2   6       16.79       15.64      4.70 o
   4   2   6       13.54        7.49      3.56 o
   5   2   6       88.78       99.17      9.05 o
   6   2   6      117.44      133.19     10.31 o
   7   2   6       10.30        8.85      4.98 o
  -9   3   6       15.77       10.36      4.32 o
  -8   3   6       15.97       21.83      5.39 o
  -7   3   6        0.92        4.42      3.12 o
  -6   3   6       35.27       26.47      4.56 o
  -5   3   6       10.36       19.73      3.60 o
  -4   3   6        4.28        4.09      1.33 o
  -3   3   6      410.26      448.99      6.02 o
  -2   3   6      428.63      386.11      4.98 o
  -1   3   6      318.54      350.83      4.93 o
   0   3   6        3.10        2.31      1.97 o
   1   3   6       26.20       35.56      4.18 o
   2   3   6      388.45      402.31      8.87 o
   3   3   6      177.18      212.07      9.90 o
   4   3   6       34.28       20.95      4.83 o
   5   3   6        0.06        2.07      3.81 o
   6   3   6       31.10       51.73      8.17 o
   7   3   6        2.06        1.85      4.05 o
  -9   4   6        7.51       16.85      5.30 o
  -8   4   6        8.92        4.74      3.66 o
  -7   4   6        0.45        2.05      2.78 o
  -6   4   6      143.35      151.49      8.24 o
  -5   4   6      109.54      106.59      6.29 o
  -4   4   6        2.58        4.01      1.14 o
  -3   4   6      206.10      190.52      3.78 o
  -2   4   6      232.41      241.28      4.17 o
  -1   4   6       10.27       17.33      1.49 o
   0   4   6      522.97      522.88      6.86 o
   1   4   6      189.16      166.22      6.48 o
   2   4   6       55.00       79.23      4.23 o
   3   4   6        0.77        2.97      3.00 o
   4   4   6       61.92       54.26      6.83 o
   5   4   6        1.59        0.34      3.63 o
   6   4   6        1.03       -2.22      3.76 o
   7   4   6        6.41        1.92      4.08 o
  -9   5   6        0.41        1.22      2.83 o
  -8   5   6       17.24       18.41      3.25 o
  -7   5   6       55.98       50.38      4.23 o
  -6   5   6      184.57      180.83      6.38 o
  -5   5   6       22.72       33.20      3.08 o
  -4   5   6       64.91       64.20      2.69 o
  -3   5   6       75.15       96.68      2.86 o
  -2   5   6      739.13      713.24      8.02 o
  -1   5   6       16.70       13.68      1.47 o
   0   5   6       15.14       17.75      1.77 o
   1   5   6      586.78      577.60     10.88 o
   2   5   6        0.02        1.53      2.80 o
   3   5   6      197.80      183.07      9.90 o
   4   5   6       60.82       70.54      7.90 o
   5   5   6       27.10       21.22      5.90 o
   6   5   6        1.54        8.75      5.30 o
  -9   6   6        0.16        2.12      3.00 o
  -8   6   6        0.07       -2.51      2.51 o
  -7   6   6        0.19        3.14      2.83 o
  -6   6   6      170.58      169.31      9.73 o
  -5   6   6       45.12       54.52      3.54 o
  -4   6   6       19.54       15.24      3.00 o
  -3   6   6        0.15        0.66      1.10 o
  -2   6   6      620.94      652.78      7.85 o
  -1   6   6      447.50      438.90      6.51 o
   0   6   6      146.90      138.38      3.99 o
   1   6   6       29.48       27.99      2.44 o
   2   6   6       22.62       32.74      5.12 o
   3   6   6       49.42       45.46      6.17 o
   4   6   6       29.94       29.05      5.98 o
   5   6   6        0.30       -2.07      3.39 o
   6   6   6       10.83        3.76      4.61 o
  -9   7   6        5.61        4.37      3.19 o
  -8   7   6       13.15       15.80      4.44 o
  -7   7   6       43.34       39.92      5.83 o
  -6   7   6      290.18      305.07     12.64 o
  -5   7   6       33.77       36.00      5.00 o
  -4   7   6      109.29      104.42      4.41 o
  -3   7   6        1.99        0.82      1.84 o
  -2   7   6       16.39       22.27      1.78 o
  -1   7   6       82.38       84.53      3.10 o
   0   7   6       19.05       19.69      3.31 o
   1   7   6      125.36      128.82      5.60 o
   2   7   6       14.47        9.41      3.96 o
   3   7   6       45.15       49.08      6.68 o
   4   7   6       12.86       12.25      5.05 o
   5   7   6        3.65       -3.48      3.48 o
   6   7   6        5.26        1.92      4.91 o
  -9   8   6        7.96        7.41      4.10 o
  -8   8   6        9.18        6.00      3.63 o
  -7   8   6        4.76       -2.46      2.46 o
  -6   8   6      384.87      409.70     14.85 o
  -5   8   6       29.43       29.61      4.83 o
  -4   8   6       71.92       74.45     10.19 o
  -3   8   6        1.24       -0.01      1.39 o
  -2   8   6       28.06       35.52      3.10 o
  -1   8   6        6.62        7.68      2.21 o
   0   8   6        7.91       11.78      2.67 o
   1   8   6      389.62      387.11     17.90 o
   2   8   6       29.50       29.54      5.56 o
   3   8   6       73.78       91.22      8.92 o
   4   8   6       28.67       25.07      6.20 o
   5   8   6        0.47       -3.71      3.71 o
  -9   9   6        0.22       -0.68      2.92 o
  -8   9   6       33.00       32.34      5.69 o
  -7   9   6       11.50        8.34      3.63 o
  -6   9   6       57.74       58.39      6.64 o
  -5   9   6       17.17       13.22      4.08 o
  -4   9   6       26.65       31.90      3.21 o
  -3   9   6       35.61       37.49      3.35 o
  -2   9   6       47.57       50.10      3.81 o
  -1   9   6       89.39       82.48      5.66 o
   0   9   6        0.04       -2.23      2.23 o
   1   9   6        3.55        5.12      3.66 o
   2   9   6       48.91       60.14      7.49 o
   3   9   6        1.56        7.49      4.74 o
   4   9   6        5.64        8.83      4.93 o
   5   9   6       12.27        1.00      4.98 o
  -9  10   6        1.93        8.53      4.22 o
  -8  10   6        4.54        7.22      3.76 o
  -7  10   6        0.46       -0.54      2.80 o
  -6  10   6        0.01        2.51      3.17 o
  -5  10   6        8.72        6.81      3.53 o
  -4  10   6       88.41       99.56      6.71 o
  -3  10   6       10.49        7.61      2.34 o
  -2  10   6       53.59       52.49      8.43 o
  -1  10   6      286.53      306.93      8.99 o
   0  10   6       36.72       37.74      4.27 o
   1  10   6        1.25        5.22      4.15 o
   2  10   6      105.53      104.31      9.29 o
   3  10   6       14.18       14.63      5.30 o
   4  10   6        0.29        4.15      4.71 o
  -8  11   6        4.51       -1.00      3.53 o
  -7  11   6        0.86        1.56      3.41 o
  -6  11   6        1.58        0.32      2.95 o
  -5  11   6        0.00       -2.22      2.68 o
  -4  11   6        0.22        0.38      1.71 o
  -3  11   6        8.78       12.94      2.73 o
  -2  11   6        0.19        0.50      3.82 o
  -1  11   6       12.88       14.77      3.36 o
   0  11   6       37.51       33.03      4.19 o
   1  11   6       77.60       63.13      8.07 o
   2  11   6       58.86       49.68      7.58 o
   3  11   6        4.07        3.51      4.42 o
  -8  12   6        2.18        0.44      3.53 o
  -7  12   6        8.33        6.78      4.32 o
  -6  12   6        3.44       -0.32      3.04 o
  -5  12   6       36.18       24.12      5.39 o
  -4  12   6        0.19       -0.79      2.51 o
  -3  12   6       19.86       22.20      3.89 o
  -2  12   6        8.71        5.66      2.62 o
  -1  12   6       11.06        0.94      4.53 o
   0  12   6        8.17       -3.26      3.26 o
   1  12   6        0.10        0.83      4.10 o
   2  12   6        2.57        5.08      4.93 o
   3  12   6       39.95       47.24      8.63 o
  -7  13   6        9.52       12.49      5.30 o
  -6  13   6        0.25        3.48      4.20 o
  -5  13   6        2.21        0.80      3.43 o
  -4  13   6       37.41       39.75      4.31 o
  -3  13   6       10.99       13.73      4.52 o
  -2  13   6       26.25       24.87      5.27 o
  -1  13   6        1.12        3.31      2.76 o
   0  13   6        3.83        1.14      4.05 o
   1  13   6        5.31       18.44      5.59 o
   2  13   6        5.59        1.17      4.69 o
  -7  14   6        5.55        6.59      4.86 o
  -6  14   6        1.51        1.68      4.15 o
  -5  14   6        0.68        6.83      4.76 o
  -4  14   6        3.31        9.39      5.12 o
  -3  14   6        3.34        3.16      4.69 o
  -2  14   6       26.02       16.26      3.69 o
  -1  14   6        2.40        0.33      2.65 o
   0  14   6       11.42        9.22      5.03 o
   1  14   6       14.67       26.27      7.39 o
  -6  15   6        4.03       -0.39      4.13 o
  -5  15   6        1.51       -2.12      3.91 o
  -4  15   6        3.61       -0.07      4.13 o
  -3  15   6        7.29        8.52      3.15 o
  -2  15   6        0.37       -0.55      4.10 o
  -1  15   6        8.08        8.83      4.66 o
   1 -16   7       14.88       19.20      5.73 o
   2 -16   7        0.05        0.29      3.48 o
   3 -16   7        0.17       -3.12      3.12 o
  -1 -15   7        1.60        4.15      4.25 o
   0 -15   7        8.01       16.05      5.51 o
   1 -15   7        1.50        9.90      4.64 o
   2 -15   7        0.09        1.95      3.63 o
   3 -15   7        8.81        7.12      4.44 o
   4 -15   7        0.81        1.46      4.13 o
   5 -15   7        0.03       -1.05      3.93 o
  -2 -14   7        4.60        5.59      4.37 o
  -1 -14   7        0.02        3.71      3.93 o
   0 -14   7        0.79       -2.48      2.92 o
   1 -14   7        0.56        3.51      3.51 o
   2 -14   7        0.01        0.02      3.00 o
   3 -14   7        1.87        0.56      3.39 o
   4 -14   7        6.19        8.51      4.44 o
   5 -14   7        3.84       13.27      5.25 o
  -3 -13   7        2.33       10.29      4.49 o
  -2 -13   7        1.07        2.41      3.91 o
  -1 -13   7        6.18        4.91      3.91 o
   0 -13   7        0.00        2.95      3.02 o
   1 -13   7       18.76       18.22      5.08 o
   2 -13   7        4.19        2.61      3.41 o
   3 -13   7        3.73        3.22      3.26 o
   4 -13   7        0.18        2.24      3.53 o
   5 -13   7        4.44       -3.00      3.24 o
   6 -13   7        0.01        0.22      3.51 o
  -4 -12   7        9.86       20.61      5.86 o
  -3 -12   7        7.27       11.08      4.61 o
  -2 -12   7        1.76        0.66      3.53 o
  -1 -12   7        0.86        4.32      3.43 o
   0 -12   7       15.19       13.05      4.69 o
   1 -12   7        9.18       10.70      4.03 o
   2 -12   7       62.24       55.52      7.22 o
   3 -12   7        0.30        0.66      2.92 o
   4 -12   7       18.91       13.85      4.81 o
   5 -12   7        0.05        0.10      3.22 o
   6 -12   7        0.76        0.56      3.51 o
   7 -12   7        1.80        4.44      5.03 o
  -5 -11   7        0.06       -0.88      4.54 o
  -4 -11   7        4.35        6.20      5.27 o
  -3 -11   7       60.78       63.43      8.63 o
  -2 -11   7       28.72       20.32      4.95 o
  -1 -11   7        0.44        7.51      3.48 o
   0 -11   7       46.30       42.78      6.15 o
   1 -11   7       18.37       17.12      4.47 o
   2 -11   7      189.30      171.71     10.53 o
   3 -11   7      100.19      107.78      9.46 o
   4 -11   7       34.50       19.08      5.12 o
   5 -11   7        0.90        1.00      3.58 o
   6 -11   7        0.47        3.86      4.08 o
   7 -11   7        3.03        1.00      4.20 o
  -5 -10   7       34.11       42.78      7.71 o
  -4 -10   7       16.77       19.99      5.60 o
  -3 -10   7      139.79      147.48     15.02 o
  -2 -10   7        0.17       -0.87      2.08 o
  -1 -10   7        4.23        3.15      4.36 o
   0 -10   7       60.00       57.49      4.32 o
   1 -10   7      132.43      126.36      8.44 o
   2 -10   7       20.69       15.97      4.44 o
   3 -10   7        0.82        2.00      2.83 o
   4 -10   7       10.32        9.63      4.17 o
   5 -10   7       13.19       20.54      5.05 o
   6 -10   7        8.84        8.19      4.32 o
   7 -10   7        0.84       -1.95      3.31 o
  -6  -9   7        0.26       -3.81      3.86 o
  -5  -9   7       58.64       62.61      8.58 o
  -4  -9   7        3.38        2.67      2.46 o
  -3  -9   7      121.38      135.79      6.23 o
  -2  -9   7      519.73      486.17     13.81 o
  -1  -9   7       57.19       60.93      4.26 o
   0  -9   7       41.72       43.77      3.88 o
   1  -9   7      234.68      244.67      7.16 o
   2  -9   7       50.26       57.04      6.33 o
   3  -9   7       16.83       13.49      4.20 o
   4  -9   7        3.69        7.41      3.69 o
   5  -9   7       32.44       26.08      5.86 o
   6  -9   7        6.07        9.53      4.25 o
   7  -9   7        5.93        0.61      3.66 o
   8  -9   7        3.00        5.71      5.20 o
  -7  -8   7        8.98       10.46      5.61 o
  -6  -8   7       29.73       27.78      6.83 o
  -5  -8   7       10.40       10.98      4.88 o
  -4  -8   7       38.71       35.81      5.78 o
  -3  -8   7       27.09       22.36      5.30 o
  -2  -8   7        0.18       -0.25      1.84 o
  -1  -8   7       37.23       45.96      4.03 o
   0  -8   7       68.70       76.43      4.28 o
   1  -8   7      117.80      115.63      4.94 o
   2  -8   7       36.02       35.24      3.41 o
   3  -8   7      109.44       94.96     11.99 o
   4  -8   7       38.90       54.31      4.04 o
   5  -8   7       21.08       20.33      3.19 o
   6  -8   7       17.47       17.70      5.27 o
   7  -8   7        0.46        0.39      3.36 o
   8  -8   7        3.26       -3.66      3.71 o
  -7  -7   7        0.03       -1.61      4.30 o
  -6  -7   7        6.89        1.46      3.98 o
  -5  -7   7        9.34       19.00      5.49 o
  -4  -7   7        0.00        0.57      2.21 o
  -3  -7   7      118.54      110.96      5.35 o
  -2  -7   7      131.20      121.68      5.10 o
  -1  -7   7       14.48       15.07      4.53 o
   0  -7   7      145.13      138.84      9.70 o
   1  -7   7       28.04       33.47      3.57 o
   2  -7   7       64.53       62.25      3.80 o
   3  -7   7       43.71       37.34      3.30 o
   4  -7   7      119.62      118.87      5.43 o
   5  -7   7       27.57       30.51      3.73 o
   6  -7   7       11.86        9.41      4.15 o
   7  -7   7        0.98        3.39      3.63 o
   8  -7   7        0.12        2.05      4.76 o
  -7  -6   7        0.81       -1.07      4.13 o
  -6  -6   7       58.17       42.25      7.37 o
  -5  -6   7      131.06      137.46      9.92 o
  -4  -6   7       13.09       10.81      3.63 o
  -3  -6   7       21.94       25.81      3.02 o
  -2  -6   7      505.98      501.20      9.64 o
  -1  -6   7      374.38      386.04      8.81 o
   0  -6   7        0.71        2.77      1.96 o
   1  -6   7     1327.47     1392.41     19.37 o
   2  -6   7      151.63      151.77      5.34 o
   3  -6   7        1.09        3.89      1.61 o
   4  -6   7      112.86      105.35      5.15 o
   5  -6   7       89.84      108.49      9.31 o
   6  -6   7        1.79       -0.54      2.83 o
   7  -6   7        8.54        3.48      3.93 o
   8  -6   7        0.02       -2.70      4.25 o
  -8  -5   7        6.60       21.83      7.22 o
  -7  -5   7        9.47        5.22      4.49 o
  -6  -5   7        2.94        5.12      3.96 o
  -5  -5   7        0.64        3.60      3.46 o
  -4  -5   7        0.48        1.96      2.07 o
  -3  -5   7       22.30       16.65      2.50 o
  -2  -5   7       53.66       51.20      3.27 o
  -1  -5   7       17.97       19.94      2.29 o
   0  -5   7       39.75       43.11      2.96 o
   1  -5   7      465.13      488.64      9.02 o
   2  -5   7        4.64        5.12      1.77 o
   3  -5   7       91.49      103.42      4.78 o
   4  -5   7       13.65       13.85      2.63 o
   5  -5   7       60.15       59.80      4.87 o
   6  -5   7       25.75       23.53      5.69 o
   7  -5   7       15.84        8.63      4.30 o
   8  -5   7        8.67        7.68      3.69 o
  -8  -4   7        3.18       12.10      5.64 o
  -7  -4   7       14.92       14.29      5.61 o
  -6  -4   7       82.85       80.07      8.61 o
  -5  -4   7       12.18       19.42      4.74 o
  -4  -4   7      446.16      442.84      9.41 o
  -3  -4   7       22.96       28.97      2.71 o
  -2  -4   7      175.97      203.21      5.39 o
  -1  -4   7      163.81      169.51      4.77 o
   0  -4   7      730.11      696.35     12.26 o
   1  -4   7       34.37       45.21      3.66 o
   2  -4   7        3.78        7.75      1.91 o
   3  -4   7       57.14       60.30      5.26 o
   4  -4   7       65.70       58.59     10.12 o
   5  -4   7       21.22       12.29      6.40 o
   6  -4   7        5.54        1.95      3.56 o
   7  -4   7       13.23       17.70      5.08 o
   8  -4   7        5.15        7.10      3.91 o
  -8  -3   7        0.05       -2.27      3.76 o
  -7  -3   7       29.81       34.30      7.00 o
  -6  -3   7       59.24       69.13      7.90 o
  -5  -3   7      136.17      139.56      9.14 o
  -4  -3   7       90.18       85.81      4.07 o
  -3  -3   7        3.33        5.11      1.92 o
  -2  -3   7      777.50      768.28     10.43 o
  -1  -3   7        8.72       10.81      1.61 o
   0  -3   7        6.02        2.75      1.37 o
   1  -3   7     1746.05     1899.38     20.64 o
   2  -3   7      486.12      472.24     10.74 o
   3  -3   7        0.16       -0.15      1.38 o
   4  -3   7        2.03        0.52      1.73 o
   5  -3   7        6.67       10.34      4.22 o
   6  -3   7       24.07       29.29      5.93 o
   7  -3   7       46.55       46.63      7.34 o
   8  -3   7        0.41        3.83      4.22 o
  -9  -2   7        3.99        7.20      5.47 o
  -8  -2   7        0.23       -0.24      3.66 o
  -7  -2   7        5.50        2.70      3.69 o
  -6  -2   7       79.97       86.37      8.29 o
  -5  -2   7        9.94        8.05      3.51 o
  -4  -2   7      201.53      190.43      5.32 o
  -3  -2   7     1199.08     1277.11     14.49 o
  -2  -2   7     1480.81     1445.82     15.15 o
  -1  -2   7      151.76      126.08      3.63 o
   0  -2   7     1365.92     1331.84     15.15 o
   1  -2   7      245.59      251.17      6.12 o
   2  -2   7       36.49       41.02      3.13 o
   3  -2   7      102.51       98.77      4.75 o
   4  -2   7       25.85       17.90      3.54 o
   5  -2   7        1.70        1.49      3.04 o
   6  -2   7       58.04       65.83      8.07 o
   7  -2   7        5.32       10.00      5.15 o
   8  -2   7        0.83        1.75      3.31 o
  -9  -1   7        1.54       -1.68      4.13 o
  -8  -1   7       44.13       60.31      8.49 o
  -7  -1   7       10.26       10.43      4.59 o
  -6  -1   7       56.37       74.12      7.56 o
  -5  -1   7      254.75      277.90     12.03 o
  -4  -1   7      186.05      196.34      9.07 o
  -3  -1   7       83.38       90.77      4.89 o
  -2  -1   7       41.92       40.05      1.72 o
  -1  -1   7     1667.86     1594.64     22.38 o
   0  -1   7      108.82      108.15      3.67 o
   1  -1   7      846.59      758.54     10.84 o
   2  -1   7      130.63      123.95      4.83 o
   3  -1   7       93.17       97.80      4.84 o
   4  -1   7      105.85      118.96      5.86 o
   5  -1   7       47.26       55.00      7.07 o
   6  -1   7        3.06       -0.88      3.63 o
   7  -1   7        3.36        0.80      3.88 o
   8  -1   7        0.00       -0.88      3.53 o
  -9   0   7        0.12        1.88      4.22 o
  -8   0   7        5.27        1.46      3.71 o
  -7   0   7       11.30       25.88      5.83 o
  -6   0   7       10.37       10.09      4.00 o
  -5   0   7       95.18      115.22      7.66 o
  -4   0   7       34.78       20.25      3.83 o
  -3   0   7        0.37       -1.63      1.63 o
  -2   0   7      544.49      545.66     13.00 o
  -1   0   7      196.15      181.19      3.76 o
   0   0   7      161.36      136.05      3.44 o
   1   0   7      554.37      615.93      7.09 o
   2   0   7      385.84      385.36      8.37 o
   3   0   7      697.78      706.20     27.98 o
   4   0   7        0.45       -0.04      1.93 o
   5   0   7       23.49       26.56      5.76 o
   6   0   7       21.37       12.15      5.54 o
   7   0   7       17.12        8.97      5.20 o
  -9   1   7        0.78        4.61      4.17 o
  -8   1   7       87.81       87.41      9.10 o
  -7   1   7       15.60       19.34      5.15 o
  -6   1   7      345.38      373.90     14.20 o
  -5   1   7       26.39       34.20      4.81 o
  -4   1   7       74.80       76.71      5.71 o
  -3   1   7      182.61      171.05      7.29 o
  -2   1   7       38.61       51.90      4.30 o
  -1   1   7      479.37      499.61      5.84 o
   0   1   7      334.23      321.52      4.88 o
   1   1   7      364.60      383.35      5.53 o
   2   1   7       43.04       48.01      4.58 o
   3   1   7        2.77        2.75      2.29 o
   4   1   7       11.35       12.13      4.27 o
   5   1   7      114.07      108.22      9.39 o
   6   1   7       57.28       65.17      8.44 o
   7   1   7        3.15       -1.51      3.66 o
  -9   2   7        0.42       -0.85      3.63 o
  -8   2   7       32.19       30.73      6.20 o
  -7   2   7       31.53       40.66      6.03 o
  -6   2   7        0.56        2.00      3.07 o
  -5   2   7       35.11       30.49      4.39 o
  -4   2   7      661.28      687.09     16.10 o
  -3   2   7      308.63      340.98     10.17 o
  -2   2   7       19.91       17.78      2.10 o
  -1   2   7      703.27      771.37      8.80 o
   0   2   7      619.05      679.71      7.73 o
   1   2   7       80.48       78.15      2.68 o
   2   2   7       11.66       12.97      2.45 o
   3   2   7       13.71       15.94      3.70 o
   4   2   7        7.97       15.34      4.78 o
   5   2   7        6.56        2.75      3.71 o
   6   2   7        7.94        9.05      4.83 o
   7   2   7        1.01        0.78      4.88 o
  -9   3   7        2.12        5.39      4.20 o
  -8   3   7        4.03        2.34      3.39 o
  -7   3   7       40.87       41.25      5.90 o
  -6   3   7       42.13       44.68      5.37 o
  -5   3   7        1.56        7.66      2.87 o
  -4   3   7        6.44        7.24      2.61 o
  -3   3   7        8.61        8.81      1.17 o
  -2   3   7     2440.61     2505.22     33.32 o
  -1   3   7      319.68      333.72      5.04 o
   0   3   7      277.38      264.21      4.71 o
   1   3   7       34.36       33.97      2.40 o
   2   3   7      379.40      405.16      9.27 o
   3   3   7      103.19       99.42      5.24 o
   4   3   7       23.40       26.95      5.73 o
   5   3   7        2.61       -0.07      3.81 o
   6   3   7        3.95        1.78      4.49 o
   7   3   7        0.75       -3.41      4.66 o
  -9   4   7        0.85       -0.54      3.26 o
  -8   4   7       13.53       17.19      4.86 o
  -7   4   7        1.29        1.07      3.00 o
  -6   4   7        9.77        5.00      3.22 o
  -5   4   7        2.05       -0.27      2.41 o
  -4   4   7       67.15       53.40      3.52 o
  -3   4   7      100.38       94.72      2.72 o
  -2   4   7      573.66      606.53      7.22 o
  -1   4   7      103.02      115.07      3.18 o
   0   4   7       60.18       73.47      3.40 o
   1   4   7       21.38       24.57      2.05 o
   2   4   7       77.31      101.62      5.79 o
   3   4   7       11.98       16.92      4.52 o
   4   4   7       27.77       31.53      6.00 o
   5   4   7       55.48       54.19      8.00 o
   6   4   7        1.83       -2.19      4.25 o
  -9   5   7        0.68        4.15      3.60 o
  -8   5   7        4.18        6.12      3.39 o
  -7   5   7        2.82        2.35      2.05 o
  -6   5   7       63.75       70.54      4.52 o
  -5   5   7      352.17      354.92     14.99 o
  -4   5   7       15.19       19.31      3.09 o
  -3   5   7      136.87      133.03      3.92 o
  -2   5   7      715.45      742.92      8.90 o
  -1   5   7      490.77      481.83      6.80 o
   0   5   7       81.32       90.20      3.20 o
   1   5   7       93.24       92.64      3.52 o
   2   5   7        0.05       -1.02      1.55 o
   3   5   7        0.02       -2.27      3.04 o
   4   5   7        3.48        5.51      4.54 o
   5   5   7       11.66       19.34      6.15 o
   6   5   7        6.23        9.24      5.51 o
  -9   6   7        5.58        5.25      3.51 o
  -8   6   7       38.54       36.07      6.22 o
  -7   6   7       16.37       20.61      4.56 o
  -6   6   7      185.15      192.79     10.51 o
  -5   6   7      358.98      399.07     11.58 o
  -4   6   7      597.14      604.07     11.22 o
  -3   6   7      180.84      176.63      4.09 o
  -2   6   7      184.29      175.51      5.34 o
  -1   6   7       50.15       43.30      2.86 o
   0   6   7      215.86      191.11      5.19 o
   1   6   7       34.83       33.59      2.66 o
   2   6   7      119.48      115.12      7.80 o
   3   6   7        5.57        2.53      3.76 o
   4   6   7       13.30       19.27      5.54 o
   5   6   7        3.97       12.10      5.22 o
   6   6   7        8.23       12.73      6.00 o
  -9   7   7        4.38        4.98      3.60 o
  -8   7   7       10.15        7.66      3.88 o
  -7   7   7        1.35       -0.34      2.46 o
  -6   7   7      152.52      155.12      9.39 o
  -5   7   7        0.13       -0.05      2.41 o
  -4   7   7      192.86      182.56      9.14 o
  -3   7   7       63.86       84.01      4.41 o
  -2   7   7      245.84      231.86      4.83 o
  -1   7   7        0.03        0.49      1.24 o
   0   7   7      243.21      246.32      5.67 o
   1   7   7      306.29      296.87      8.19 o
   2   7   7       13.49        7.37      4.15 o
   3   7   7       32.02       21.61      5.22 o
   4   7   7        5.05        2.07      3.93 o
   5   7   7        3.21        1.53      4.59 o
  -9   8   7        3.52       -1.36      3.17 o
  -8   8   7       35.37       45.07      6.76 o
  -7   8   7        0.86       -1.70      2.87 o
  -6   8   7       59.87       57.32      6.56 o
  -5   8   7       95.13       96.07      7.34 o
  -4   8   7       57.91       60.27      6.05 o
  -3   8   7        0.11       -0.71      1.34 o
  -2   8   7      106.92      109.31      9.76 o
  -1   8   7       19.98       17.03      2.75 o
   0   8   7      187.19      176.86      6.56 o
   1   8   7       45.32       46.50      4.36 o
   2   8   7      187.20      202.98     11.15 o
   3   8   7        0.37       -3.51      3.51 o
   4   8   7        1.41       -1.24      4.32 o
   5   8   7       12.27       13.32      6.00 o
  -9   9   7        1.25        0.93      3.26 o
  -8   9   7       73.84       78.93      8.15 o
  -7   9   7       23.46       19.47      4.93 o
  -6   9   7       36.75       34.86      5.78 o
  -5   9   7        6.97        8.32      3.58 o
  -4   9   7        8.13        4.56      3.14 o
  -3   9   7       48.74       51.57      3.82 o
  -2   9   7       30.11       30.80      4.61 o
  -1   9   7        4.89        5.92      2.58 o
   0   9   7      421.49      390.09      9.97 o
   1   9   7        0.01       -2.29      3.19 o
   2   9   7       30.16       34.39      6.22 o
   3   9   7        2.15        6.83      4.30 o
   4   9   7       33.78       34.56      7.41 o
  -9  10   7        0.09       -1.00      3.58 o
  -8  10   7       61.38       67.53      7.93 o
  -7  10   7       33.45       28.66      5.90 o
  -6  10   7        3.21       -0.61      2.97 o
  -5  10   7       22.09       14.59      4.27 o
  -4  10   7       37.77       34.15      5.51 o
  -3  10   7        7.83        2.28      1.97 o
  -2  10   7        3.81        4.14      2.23 o
  -1  10   7       36.10       38.42      4.06 o
   0  10   7      100.97      105.24      6.16 o
   1  10   7       12.46       14.39      4.83 o
   2  10   7       27.87       36.05      6.78 o
   3  10   7       10.89       10.31      5.10 o
   4  10   7        4.30        6.56      5.54 o
  -8  11   7       30.93       33.20      6.46 o
  -7  11   7        0.87       -0.66      3.74 o
  -6  11   7        9.49        6.44      3.96 o
  -5  11   7        5.96        5.42      3.76 o
  -4  11   7        0.54        1.32      3.17 o
  -3  11   7       32.66       36.72      3.86 o
  -2  11   7        2.33        3.80      3.25 o
  -1  11   7       52.64       69.53      5.30 o
   0  11   7       18.17       16.23      5.55 o
   1  11   7        0.20        3.51      4.22 o
   2  11   7        1.53       -3.74      3.74 o
   3  11   7       13.07       15.88      5.88 o
  -8  12   7        0.50       -3.66      3.66 o
  -7  12   7        1.30       -3.19      3.19 o
  -6  12   7        0.32       -1.68      3.12 o
  -5  12   7       10.52        4.37      3.88 o
  -4  12   7       20.63       15.97      4.86 o
  -3  12   7       15.78       12.13      2.88 o
  -2  12   7        0.59        2.26      2.35 o
  -1  12   7       38.32       39.61      5.14 o
   0  12   7       16.38       17.26      3.90 o
   1  12   7        0.97       -3.48      3.48 o
   2  12   7        0.02        0.61      4.35 o
  -7  13   7        1.82        0.46      3.79 o
  -6  13   7        0.02        0.61      3.83 o
  -5  13   7        5.97        7.12      4.39 o
  -4  13   7       12.97        7.22      4.27 o
  -3  13   7       10.79       13.68      5.15 o
  -2  13   7        2.18        0.51      2.42 o
  -1  13   7        0.58       -1.08      2.67 o
   0  13   7        2.13        8.32      4.86 o
   1  13   7        2.33       10.14      5.22 o
  -6  14   7        2.67       -3.46      3.46 o
  -5  14   7        2.43       -0.05      4.05 o
  -4  14   7        4.46        9.24      4.95 o
  -3  14   7       12.20        5.25      5.08 o
  -2  14   7        0.61        1.98      3.57 o
  -1  14   7        0.66        1.97      4.70 o
   0  14   7        0.12        5.73      4.52 o
  -5  15   7        2.57        9.48      5.37 o
  -4  15   7        3.57        2.12      4.56 o
  -3  15   7        0.63       -0.58      4.52 o
  -2  15   7        5.63        6.24      3.44 o
  -1 -15   8        0.11        4.88      4.08 o
   0 -15   8        3.41        2.87      3.69 o
   1 -15   8        4.07        2.36      3.53 o
   2 -15   8        0.08        4.78      4.37 o
   3 -15   8        0.79        5.27      4.03 o
   4 -15   8        0.02       -3.56      3.56 o
  -2 -14   8       11.49       17.95      5.83 o
  -1 -14   8        0.54        5.12      3.56 o
   0 -14   8       11.19       17.90      5.34 o
   1 -14   8        0.02        2.90      3.43 o
   2 -14   8        0.08        5.49      4.15 o
   3 -14   8        4.18        4.83      4.13 o
   4 -14   8        6.82        6.22      4.25 o
   5 -14   8        0.67       -2.17      3.66 o
  -3 -13   8       44.98       63.44      8.51 o
  -2 -13   8       28.14       31.63      6.54 o
  -1 -13   8       17.81       24.80      5.64 o
   0 -13   8        7.70       10.96      4.49 o
   1 -13   8        0.54        1.32      2.80 o
   2 -13   8       14.19       12.34      4.59 o
   3 -13   8        0.32       -0.63      3.22 o
   4 -13   8        0.50        1.49      3.26 o
   5 -13   8        0.01       -2.39      3.43 o
   6 -13   8        0.27       -2.97      2.97 o
  -3 -12   8       31.70       52.61      7.34 o
  -2 -12   8        8.20       17.22      5.05 o
  -1 -12   8        4.54        3.04      3.29 o
   0 -12   8        0.11        4.66      3.43 o
   1 -12   8       67.59       80.71      8.34 o
   2 -12   8        8.61       12.71      4.52 o
   3 -12   8        3.65        1.68      3.43 o
   4 -12   8        7.07        3.86      3.63 o
   5 -12   8        0.20        2.22      3.98 o
   6 -12   8        0.05       -3.43      3.43 o
  -5 -11   8       32.35       29.05      7.41 o
  -4 -11   8        2.94        0.02      4.54 o
  -3 -11   8       13.60        8.54      4.63 o
  -2 -11   8       74.85       80.16      5.43 o
  -1 -11   8       19.07       19.13      4.88 o
   0 -11   8        1.18        3.98      3.12 o
   1 -11   8        6.93        4.98      3.31 o
   2 -11   8       49.23       59.56      7.46 o
   3 -11   8        0.04        0.24      3.07 o
   4 -11   8        9.73        5.56      3.58 o
   5 -11   8        4.95        5.59      3.98 o
   6 -11   8        9.93        1.22      3.48 o
   7 -11   8        0.03       -1.36      3.93 o
  -5 -10   8       86.63       79.63      9.27 o
  -4 -10   8       63.00       54.46      7.56 o
  -3 -10   8       29.27       26.86      5.59 o
  -2 -10   8       42.51       51.51      7.73 o
  -1 -10   8      161.65      176.67      6.86 o
   0 -10   8      419.56      390.67      9.72 o
   1 -10   8      191.37      186.56     10.48 o
   2 -10   8       90.36      100.98      8.53 o
   3 -10   8       17.57       15.75      4.56 o
   4 -10   8        4.84        8.02      3.83 o
   5 -10   8        5.78        4.03      3.41 o
   6 -10   8        6.40        6.98      4.35 o
   7 -10   8        1.08        1.85      3.41 o
  -6  -9   8        0.83       -1.56      4.44 o
  -5  -9   8        0.88       -2.83      3.76 o
  -4  -9   8        0.03        1.80      4.05 o
  -3  -9   8      135.96      142.33      6.46 o
  -2  -9   8        1.36        4.79      2.38 o
  -1  -9   8      203.50      190.25      6.87 o
   0  -9   8       96.88       90.05      4.99 o
   1  -9   8      147.71      137.28      5.74 o
   2  -9   8        1.73        4.39      1.99 o
   3  -9   8        2.20        0.06      1.50 o
   4  -9   8        0.49        4.05      3.34 o
   5  -9   8        0.00        5.12      3.83 o
   6  -9   8        4.04        4.49      3.76 o
   7  -9   8        0.14        0.34      3.66 o
  -6  -8   8       12.64        8.78      5.30 o
  -5  -8   8        0.04       -0.24      3.91 o
  -4  -8   8      385.01      380.95     15.46 o
  -3  -8   8       35.01       52.19      5.64 o
  -2  -8   8        2.00        3.29      2.23 o
  -1  -8   8        1.60        1.64      2.44 o
   0  -8   8        7.58        5.55      2.07 o
   1  -8   8       66.68       68.57      5.47 o
   2  -8   8        3.64        5.01      2.27 o
   3  -8   8        1.56       -0.09      2.52 o
   4  -8   8       25.70       19.72      2.96 o
   5  -8   8        6.66       12.47      2.87 o
   6  -8   8        0.39        3.46      3.71 o
   7  -8   8        0.10       -2.02      3.19 o
  -7  -7   8       14.20       16.56      6.49 o
  -6  -7   8        0.84        4.25      4.71 o
  -5  -7   8        0.21        3.83      3.74 o
  -4  -7   8      176.14      161.46     10.09 o
  -3  -7   8       23.62       20.32      3.10 o
  -2  -7   8      145.92      146.00      5.73 o
  -1  -7   8        7.57       13.16      2.53 o
   0  -7   8       19.10       11.18      2.44 o
   1  -7   8        2.24       -1.84      2.01 o
   2  -7   8      227.26      213.29      6.89 o
   3  -7   8      264.19      246.50      9.31 o
   4  -7   8        8.62        4.69      2.03 o
   5  -7   8       12.43       15.25      3.08 o
   6  -7   8       10.14        3.60      4.10 o
   7  -7   8        1.14        2.29      3.71 o
  -7  -6   8       67.29       96.49     11.18 o
  -6  -6   8        0.02       -3.58      3.58 o
  -5  -6   8        3.08        3.83      3.56 o
  -4  -6   8      280.00      247.00     11.91 o
  -3  -6   8        4.24        6.70      2.24 o
  -2  -6   8        2.30        5.39      4.52 o
  -1  -6   8       49.73       52.42      3.52 o
   0  -6   8        1.39        1.85      2.39 o
   1  -6   8        0.09        1.35      1.63 o
   2  -6   8      319.25      323.85      8.94 o
   3  -6   8        6.30        8.22      2.07 o
   4  -6   8       39.68       39.31      3.86 o
   5  -6   8        6.66       10.63      3.09 o
   6  -6   8       12.41        7.22      4.54 o
   7  -6   8        0.71        2.02      3.86 o
   8  -6   8        0.06        0.73      4.61 o
  -8  -5   8        2.20       -2.41      4.37 o
  -7  -5   8       45.84       45.00      8.10 o
  -6  -5   8       18.33       27.95      6.39 o
  -5  -5   8        1.42        0.02      3.22 o
  -4  -5   8        5.75        2.31      3.14 o
  -3  -5   8       49.34       51.49      3.60 o
  -2  -5   8      412.35      410.02      8.44 o
  -1  -5   8      643.93      623.92     10.36 o
   0  -5   8       60.20       65.61      3.59 o
   1  -5   8      218.55      210.02      6.11 o
   2  -5   8      301.35      278.68      7.35 o
   3  -5   8       21.13       22.92      3.91 o
   4  -5   8       93.47       92.02      5.26 o
   5  -5   8       59.51       84.25      8.68 o
   6  -5   8        2.14        0.02      3.48 o
   7  -5   8       17.69       11.81      5.47 o
   8  -5   8        0.30        2.75      3.86 o
  -8  -4   8       12.51       16.05      6.25 o
  -7  -4   8       11.46       20.66      6.20 o
  -6  -4   8        0.11        3.48      3.74 o
  -5  -4   8        1.94        5.95      3.81 o
  -4  -4   8        8.57       13.85      4.13 o
  -3  -4   8        0.09        0.78      1.57 o
  -2  -4   8        5.49        8.32      1.77 o
  -1  -4   8      118.89      120.56      4.37 o
   0  -4   8        0.06        1.30      1.38 o
   1  -4   8       59.87       61.19      4.02 o
   2  -4   8      211.82      205.37      6.37 o
   3  -4   8      154.78      142.95      5.71 o
   4  -4   8       61.52       60.33      4.64 o
   5  -4   8      105.24      113.28      6.51 o
   6  -4   8       16.08       12.03      5.08 o
   7  -4   8        9.39        9.51      4.37 o
  -8  -3   8        5.61        5.49      4.93 o
  -7  -3   8        7.64        8.05      4.44 o
  -6  -3   8        9.90        9.83      4.27 o
  -5  -3   8        2.30        8.32      3.63 o
  -4  -3   8      108.34      108.71      7.58 o
  -3  -3   8       56.06       56.26      3.15 o
  -2  -3   8      407.73      399.86      7.18 o
  -1  -3   8       25.92       32.10      3.15 o
   0  -3   8      237.56      238.84      5.93 o
   1  -3   8       37.37       42.59      3.08 o
   2  -3   8       14.94       22.88      2.78 o
   3  -3   8        2.19        3.29      1.75 o
   4  -3   8      160.59      157.36      6.72 o
   5  -3   8        3.76       13.80      3.59 o
   6  -3   8        0.96        4.22      3.53 o
   7  -3   8        0.61        1.17      3.39 o
  -8  -2   8        4.19        6.20      4.54 o
  -7  -2   8       22.18       20.68      5.76 o
  -6  -2   8       61.81       57.39      7.32 o
  -5  -2   8       50.41       52.32      6.27 o
  -4  -2   8      105.29      104.34      7.27 o
  -3  -2   8        1.19        4.17      2.63 o
  -2  -2   8        0.06       -0.26      1.66 o
  -1  -2   8      108.42      129.04      3.88 o
   0  -2   8       14.35       16.23      2.09 o
   1  -2   8       68.46       74.07      3.70 o
   2  -2   8       55.41       77.59      4.07 o
   3  -2   8        1.06        2.42      1.82 o
   4  -2   8       23.00       29.42      3.83 o
   5  -2   8        6.51       10.75      4.35 o
   6  -2   8        8.93       13.39      4.78 o
   7  -2   8        1.48        4.93      4.47 o
  -9  -1   8        0.03        1.78      4.74 o
  -8  -1   8        6.09        8.78      4.66 o
  -7  -1   8       23.22       28.71      6.05 o
  -6  -1   8        0.56       -2.22      2.53 o
  -5  -1   8       54.09       48.95      6.00 o
  -4  -1   8      402.28      361.95     12.66 o
  -3  -1   8      526.95      542.83     14.49 o
  -2  -1   8       47.86       48.47      3.52 o
  -1  -1   8      356.04      361.22      6.21 o
   0  -1   8       93.13       80.74      5.19 o
   1  -1   8      318.02      312.32      4.87 o
   2  -1   8       22.64       16.69      2.53 o
   3  -1   8       55.63       64.73      4.35 o
   4  -1   8      200.75      222.25      8.13 o
   5  -1   8        0.23       -1.29      2.73 o
   6  -1   8       25.92       41.32      7.24 o
   7  -1   8        4.03        6.56      4.66 o
  -9   0   8        1.98        4.22      4.32 o
  -8   0   8       58.03       70.39      8.80 o
  -7   0   8       65.54       56.47      7.39 o
  -6   0   8      163.80      145.95      9.46 o
  -5   0   8      257.65      259.56     11.13 o
  -4   0   8       56.90       48.56      5.20 o
  -3   0   8      705.28      702.25     16.56 o
  -2   0   8      110.59      106.39      6.15 o
  -1   0   8      687.46      604.87      8.06 o
   0   0   8      389.09      364.71      5.46 o
   1   0   8       98.53      104.41      2.90 o
   2   0   8       43.24       44.68      3.38 o
   3   0   8       13.99       15.97      4.61 o
   4   0   8       61.74       60.02      7.69 o
   5   0   8        0.93        5.00      4.35 o
   6   0   8       44.63       40.44      7.32 o
   7   0   8        0.66       -3.19      4.03 o
  -9   1   8        4.35        2.24      4.37 o
  -8   1   8        3.60        4.98      4.22 o
  -7   1   8       34.98       45.24      6.68 o
  -6   1   8       58.88       75.44      7.41 o
  -5   1   8       80.31       79.07      6.54 o
  -4   1   8        1.50        2.92      2.68 o
  -3   1   8       10.10        6.88      2.78 o
  -2   1   8        7.60        7.15      2.83 o
  -1   1   8     1811.32     1797.03     14.75 o
   0   1   8      339.42      355.83      5.92 o
   1   1   8        0.13       -0.63      0.91 o
   2   1   8       22.32       26.05      2.92 o
   3   1   8        2.70        2.14      2.65 o
   4   1   8      141.43      159.51      7.32 o
   5   1   8        2.26        8.92      4.64 o
   6   1   8        0.96        0.34      3.58 o
   7   1   8       14.36       11.69      5.73 o
  -9   2   8        2.05        4.10      4.27 o
  -8   2   8      118.53      130.15      9.97 o
  -7   2   8      147.11      137.88      9.58 o
  -6   2   8       16.67       10.82      3.74 o
  -5   2   8       94.75      103.58      7.15 o
  -4   2   8       70.78       87.29      6.00 o
  -3   2   8        7.13       17.14      3.53 o
  -2   2   8       35.09       34.68      2.80 o
  -1   2   8        1.82        8.15      1.30 o
   0   2   8      152.86      156.48      3.66 o
   1   2   8       34.73       41.18      3.85 o
   2   2   8      308.17      339.67     11.52 o
   3   2   8        2.43        4.33      2.05 o
   4   2   8       18.26       17.80      4.98 o
   5   2   8        1.80        4.20      4.37 o
   6   2   8       20.02       10.78      5.12 o
   7   2   8        5.21        2.12      5.12 o
  -9   3   8        6.34        0.66      4.22 o
  -8   3   8       30.27       24.90      5.95 o
  -7   3   8       34.19       33.35      5.64 o
  -6   3   8        3.34        7.66      3.46 o
  -5   3   8      120.89      116.59      7.10 o
  -4   3   8        0.12        0.05      2.36 o
  -3   3   8      104.90       92.36      4.26 o
  -2   3   8      480.88      482.36      6.03 o
  -1   3   8       63.54       63.06      2.46 o
   0   3   8      261.57      267.62      4.99 o
   1   3   8      153.37      155.58      4.05 o
   2   3   8       70.02       61.11      4.20 o
   3   3   8        0.00       -1.53      2.19 o
   4   3   8        9.25        8.32      4.25 o
   5   3   8       13.61       11.22      4.93 o
   6   3   8        0.00        1.83      4.54 o
  -9   4   8        0.61       -1.07      3.79 o
  -8   4   8        0.05       -1.29      3.09 o
  -7   4   8        0.26        1.95      2.83 o
  -6   4   8       10.18        5.98      3.19 o
  -5   4   8       97.42       93.44      5.12 o
  -4   4   8      156.44      177.48      5.95 o
  -3   4   8      149.12      170.47      5.58 o
  -2   4   8      103.54      109.88      3.12 o
  -1   4   8      739.70      742.78     13.66 o
   0   4   8       28.52       28.43      2.07 o
   1   4   8        0.54        0.95      1.29 o
   2   4   8       42.04       48.88      4.12 o
   3   4   8        1.07       -2.48      3.02 o
   4   4   8        2.78        7.63      4.22 o
   5   4   8        3.16       10.61      4.81 o
   6   4   8        4.72        5.12      5.03 o
  -9   5   8        0.68        3.26      3.48 o
  -8   5   8       38.07       44.51      6.83 o
  -7   5   8       13.95       12.27      3.42 o
  -6   5   8      304.64      285.97      8.36 o
  -5   5   8      106.50      101.66      4.90 o
  -4   5   8      336.25      346.14      8.16 o
  -3   5   8      256.77      285.24     11.08 o
  -2   5   8       39.16       36.10      2.15 o
  -1   5   8        0.41       -0.87      1.06 o
   0   5   8      126.35      129.12      3.97 o
   1   5   8       32.85       24.18      2.33 o
   2   5   8      120.00      122.91      5.80 o
   3   5   8        9.87       14.03      4.76 o
   4   5   8       47.59       42.17      6.98 o
   5   5   8        3.54        2.05      4.47 o
   6   5   8        0.39        3.74      5.69 o
  -9   6   8        1.50        1.92      3.39 o
  -8   6   8        1.09        0.22      2.85 o
  -7   6   8       16.95       22.56      5.00 o
  -6   6   8      244.13      246.34     12.05 o
  -5   6   8        0.33        3.79      2.87 o
  -4   6   8       62.59       61.64      3.92 o
  -3   6   8        8.15        6.26      1.93 o
  -2   6   8        6.50        3.48      1.37 o
  -1   6   8      389.36      379.87      6.47 o
   0   6   8       17.16       21.39      2.20 o
   1   6   8       57.80       60.61      6.22 o
   2   6   8        2.33        1.29      3.14 o
   3   6   8      145.10      143.56      9.68 o
   4   6   8       35.83       48.22      7.37 o
   5   6   8       20.79       23.29      6.71 o
  -9   7   8        9.36       13.25      4.39 o
  -8   7   8        5.71        7.83      3.98 o
  -7   7   8       70.04       68.51      7.56 o
  -6   7   8        6.50        7.46      3.46 o
  -5   7   8       62.67       65.12      6.66 o
  -4   7   8       43.24       47.00      5.64 o
  -3   7   8        0.06       -1.27      1.97 o
  -2   7   8        0.39        0.28      1.15 o
  -1   7   8      103.22       96.86      3.57 o
   0   7   8      494.38      470.92     10.28 o
   1   7   8      154.32      146.31      5.04 o
   2   7   8       10.03       16.83      4.47 o
   3   7   8       31.54       33.66      6.42 o
   4   7   8        2.47       -0.22      3.96 o
   5   7   8        0.20        5.08      5.44 o
  -9   8   8        0.63        6.15      4.00 o
  -8   8   8        6.82        0.05      3.09 o
  -7   8   8       31.33       20.25      5.17 o
  -6   8   8       57.54       55.17      6.68 o
  -5   8   8        5.79        2.48      2.80 o
  -4   8   8       21.83       20.22      4.44 o
  -3   8   8        0.35       -0.90      2.58 o
  -2   8   8        1.58        4.25      1.99 o
  -1   8   8      156.71      154.92      5.93 o
   0   8   8      621.41      629.21     12.26 o
   1   8   8       35.77       33.21      4.67 o
   2   8   8        6.53        2.02      3.91 o
   3   8   8        0.01       -1.83      3.39 o
   4   8   8       26.28       31.61      6.90 o
  -9   9   8        1.07       -2.97      2.97 o
  -8   9   8        7.10        6.90      4.27 o
  -7   9   8        4.74        7.54      4.13 o
  -6   9   8       25.38       31.17      5.73 o
  -5   9   8        5.45        4.71      3.19 o
  -4   9   8        4.11        0.80      3.14 o
  -3   9   8        0.52        2.48      3.09 o
  -2   9   8        0.71        2.09      2.06 o
  -1   9   8       72.01       68.02      4.63 o
   0   9   8       32.51       26.46      3.66 o
   1   9   8        0.78       -1.54      2.26 o
   2   9   8        2.14       -3.48      3.48 o
   3   9   8       11.05       15.29      5.44 o
   4   9   8       14.85        9.90      5.78 o
  -8  10   8        9.83        7.51      4.00 o
  -7  10   8       15.77       19.20      5.20 o
  -6  10   8        1.54       -0.68      2.83 o
  -5  10   8       12.92       22.29      5.20 o
  -4  10   8       97.61       90.58      7.97 o
  -3  10   8       44.80       53.19      6.34 o
  -2  10   8       48.24       37.56      3.76 o
  -1  10   8        0.41        0.51      2.36 o
   0  10   8       44.29       47.02      4.63 o
   1  10   8        6.11        5.93      4.37 o
   2  10   8       11.28       10.39      4.74 o
   3  10   8       20.07       25.98      6.88 o
  -8  11   8        5.83        4.47      4.17 o
  -7  11   8        0.25        0.63      3.51 o
  -6  11   8        9.83       16.22      5.03 o
  -5  11   8        2.88        2.83      3.58 o
  -4  11   8        9.36        1.02      3.53 o
  -3  11   8       58.73       61.09      7.10 o
  -2  11   8        9.81        7.50      2.64 o
  -1  11   8        9.38        7.28      2.93 o
   0  11   8       13.73        6.44      2.91 o
   1  11   8        0.03        7.49      4.42 o
   2  11   8        1.70       -2.19      4.22 o
  -7  12   8        0.11        4.52      3.98 o
  -6  12   8        8.13        3.00      3.93 o
  -5  12   8       27.38       16.49      4.88 o
  -4  12   8        0.37       -3.22      3.31 o
  -3  12   8        3.08        2.41      3.81 o
  -2  12   8        4.79        8.57      2.88 o
  -1  12   8       23.78       24.28      6.59 o
   0  12   8       11.20        8.63      4.20 o
   1  12   8        5.26        3.22      4.52 o
   2  12   8        7.04        2.61      5.20 o
  -7  13   8        1.12       -0.17      3.93 o
  -6  13   8        1.26        4.74      4.32 o
  -5  13   8        1.29        3.66      4.15 o
  -4  13   8        0.22        0.73      3.83 o
  -3  13   8       12.54       15.15      5.64 o
  -2  13   8        0.75       -2.19      3.79 o
  -1  13   8        5.60        9.79      3.46 o
   0  13   8        5.65        2.85      4.20 o
   1  13   8       20.19       33.66      7.24 o
  -6  14   8        0.12       -0.07      4.54 o
  -5  14   8        0.13        4.56      4.47 o
  -4  14   8        2.21        7.29      5.10 o
  -3  14   8        4.62       12.03      5.42 o
  -2  14   8       12.83        5.98      5.10 o
  -1  14   8       10.14       13.50      8.23 o
   0 -15   9        4.70        1.17      3.88 o
   1 -15   9        2.14        1.63      3.74 o
   2 -15   9        0.14        0.44      3.93 o
   3 -15   9        0.11        1.80      4.39 o
  -2 -14   9       17.15       22.75      5.98 o
  -1 -14   9        5.51        8.39      4.39 o
   0 -14   9        2.94        8.78      4.17 o
   1 -14   9        0.03        5.98      3.98 o
   2 -14   9       11.27       11.13      5.15 o
   3 -14   9        0.02        3.98      4.30 o
   4 -14   9        1.32        0.29      3.53 o
  -2 -13   9        4.21       12.49      5.15 o
  -1 -13   9        1.96        5.78      3.88 o
   0 -13   9        3.89        2.75      3.14 o
   1 -13   9        0.11       -2.73      2.73 o
   2 -13   9        0.04        1.32      3.56 o
   3 -13   9        0.29        1.97      3.63 o
   4 -13   9        5.91        3.36      4.08 o
   5 -13   9        1.03       -0.29      3.96 o
  -2 -12   9       21.94       16.34      4.83 o
  -1 -12   9        0.17       -0.37      3.12 o
   0 -12   9       23.78       16.22      4.47 o
   1 -12   9        7.79        6.95      3.91 o
   2 -12   9        0.06       -1.66      2.73 o
   3 -12   9        0.99        0.27      3.19 o
   4 -12   9        6.39       -2.75      2.75 o
   5 -12   9        0.72        8.15      4.25 o
   6 -12   9        1.50        3.79      3.88 o
  -4 -11   9       17.75       16.02      5.71 o
  -3 -11   9        1.47        5.03      4.32 o
  -2 -11   9       42.49       34.34      4.27 o
  -1 -11   9       41.54       35.73      5.90 o
   0 -11   9        3.74        1.22      2.97 o
   1 -11   9        8.69        9.61      3.88 o
   2 -11   9        5.11        7.22      4.08 o
   3 -11   9       22.74       30.78      6.17 o
   4 -11   9       13.30       15.58      4.95 o
   5 -11   9        4.55        3.53      3.76 o
   6 -11   9        1.01        1.68      3.96 o
  -5 -10   9        7.73        5.00      5.22 o
  -4 -10   9       94.85      100.93      9.58 o
  -3 -10   9        3.88        3.04      4.25 o
  -2 -10   9       36.28       34.70      4.08 o
  -1 -10   9       10.89       19.82      3.29 o
   0 -10   9        4.95        0.55      2.10 o
   1 -10   9        0.43       -1.34      2.29 o
   2 -10   9       46.94       37.02      6.12 o
   3 -10   9        0.23       -2.56      2.56 o
   4 -10   9        4.19        3.48      3.79 o
   5 -10   9        1.42        1.68      3.51 o
   6 -10   9       26.14       28.73      6.98 o
   7 -10   9        0.52       -0.49      4.30 o
  -6  -9   9        7.22        2.02      5.10 o
  -5  -9   9        0.05        0.27      4.42 o
  -4  -9   9        2.74       -1.73      3.91 o
  -3  -9   9      165.96      174.05     10.53 o
  -2  -9   9       71.87       73.06      6.48 o
  -1  -9   9        3.46       -0.40      1.91 o
   0  -9   9      501.53      537.79     11.55 o
   1  -9   9        5.21        7.10      2.57 o
   2  -9   9       19.62       24.05      3.19 o
   3  -9   9       14.38        8.75      2.33 o
   4  -9   9       21.68       20.95      5.20 o
   5  -9   9        0.46       -2.83      2.83 o
   6  -9   9        0.18        3.04      3.36 o
   7  -9   9        0.15       -2.05      3.69 o
  -6  -8   9       53.33       42.51      8.17 o
  -5  -8   9      110.79       98.57      9.68 o
  -4  -8   9       10.07       -2.75      3.60 o
  -3  -8   9        0.85       -0.15      3.63 o
  -2  -8   9        0.09        0.16      1.95 o
  -1  -8   9     1248.35     1305.81     18.60 o
   0  -8   9       58.22       50.61      4.13 o
   1  -8   9      111.17      119.76      5.56 o
   2  -8   9       67.12       77.50      4.62 o
   3  -8   9      142.12      149.19      6.21 o
   4  -8   9        0.39       -1.71      2.01 o
   5  -8   9        4.75        2.83      2.43 o
   6  -8   9        4.33        4.42      4.20 o
   7  -8   9        1.63       -0.71      3.96 o
  -7  -7   9        0.17        6.51      5.42 o
  -6  -7   9       42.82       34.00      7.29 o
  -5  -7   9       10.10        7.54      4.61 o
  -4  -7   9        2.36       -0.71      3.79 o
  -3  -7   9        3.75       -2.65      3.24 o
  -2  -7   9      154.38      141.04      5.66 o
  -1  -7   9        0.03        2.63      1.84 o
   0  -7   9       54.41       60.48      4.03 o
   1  -7   9      103.41       75.70      6.51 o
   2  -7   9      215.06      188.07      6.60 o
   3  -7   9       20.19       16.88      2.88 o
   4  -7   9        1.64        0.00      1.71 o
   5  -7   9        3.77        4.00      2.36 o
   6  -7   9        0.45       -1.10      3.19 o
   7  -7   9        0.46       -0.24      3.41 o
  -7  -6   9       29.73       37.92      8.02 o
  -6  -6   9       70.18       72.42      9.02 o
  -5  -6   9        0.20       -3.34      3.34 o
  -4  -6   9      107.16      102.51      8.71 o
  -3  -6   9      159.21      179.34      9.80 o
  -2  -6   9       16.30       15.50      2.54 o
  -1  -6   9       29.02       34.30      3.14 o
   0  -6   9      129.85      120.79      8.32 o
   1  -6   9      100.10       96.35      7.73 o
   2  -6   9       16.75       17.35      2.62 o
   3  -6   9        0.02       -0.23      1.90 o
   4  -6   9       10.80        8.70      2.45 o
   5  -6   9        3.60        5.45      3.18 o
   6  -6   9        1.86       -1.05      3.04 o
   7  -6   9       13.93        9.10      5.49 o
  -7  -5   9        0.01       -0.46      3.96 o
  -6  -5   9       28.18       27.59      6.37 o
  -5  -5   9       23.20       21.20      5.42 o
  -4  -5   9        0.31       -3.02      3.02 o
  -3  -5   9       96.43       87.90      7.32 o
  -2  -5   9        2.26        4.86      1.80 o
  -1  -5   9      116.29      116.81      4.72 o
   0  -5   9      185.24      212.84      6.33 o
   1  -5   9        9.42        9.62      2.21 o
   2  -5   9        5.16        4.78      1.96 o
   3  -5   9      120.21      139.02     12.05 o
   4  -5   9       16.54       19.89      4.48 o
   5  -5   9        7.74        9.38      2.90 o
   6  -5   9        1.82        6.00      4.22 o
   7  -5   9        1.81        1.09      3.58 o
  -8  -4   9       25.97       35.68      8.29 o
  -7  -4   9        2.24        8.51      4.88 o
  -6  -4   9       26.43       27.93      6.29 o
  -5  -4   9        4.39        4.42      3.76 o
  -4  -4   9        1.15       -2.36      3.02 o
  -3  -4   9      207.16      180.56      9.31 o
  -2  -4   9       73.56       84.03      3.75 o
  -1  -4   9       54.62       62.48      7.32 o
   0  -4   9       12.41       17.03      2.42 o
   1  -4   9      167.25      157.09      5.55 o
   2  -4   9      191.54      181.82      6.27 o
   3  -4   9       94.31       98.16      5.17 o
   4  -4   9       49.94       67.41      5.31 o
   5  -4   9       26.29       23.96      7.29 o
   6  -4   9        3.10        8.58      4.66 o
   7  -4   9        5.22       10.51      4.78 o
  -8  -3   9       11.39        8.05      5.64 o
  -7  -3   9       12.89       11.25      5.05 o
  -6  -3   9       82.66       91.00      9.17 o
  -5  -3   9        8.36        4.76      3.79 o
  -4  -3   9        1.17        6.61      3.63 o
  -3  -3   9      364.80      373.51     12.93 o
  -2  -3   9       29.72       31.63      4.69 o
  -1  -3   9      212.83      204.83      5.41 o
   0  -3   9        2.96        5.69      1.76 o
   1  -3   9       65.41       60.26      4.28 o
   2  -3   9        0.34        2.56      2.84 o
   3  -3   9       30.43       32.94      3.55 o
   4  -3   9        0.15        1.32      2.12 o
   5  -3   9      176.71      174.35      9.33 o
   6  -3   9        4.48       10.96      4.95 o
   7  -3   9        7.92       10.17      4.74 o
  -8  -2   9       15.51       19.64      6.44 o
  -7  -2   9       33.32       43.88      7.34 o
  -6  -2   9       11.53       13.66      4.71 o
  -5  -2   9        2.09        2.87      3.09 o
  -4  -2   9       11.18       18.30      4.35 o
  -3  -2   9       36.38       30.75      4.64 o
  -2  -2   9       44.89       48.05      5.22 o
  -1  -2   9       93.79       92.14      4.69 o
   0  -2   9      341.84      380.52     12.42 o
   1  -2   9      151.37      148.98      5.24 o
   2  -2   9       21.07       23.29      4.11 o
   3  -2   9        3.85        0.60      1.73 o
   4  -2   9        6.26        8.45      2.71 o
   5  -2   9        2.36        1.46      2.17 o
   6  -2   9        4.78        3.04      4.27 o
   7  -2   9        0.87        4.39      4.47 o
  -9  -1   9        0.30        2.41      4.69 o
  -8  -1   9       14.47       11.32      5.42 o
  -7  -1   9       11.91       21.80      5.66 o
  -6  -1   9       70.43       60.63      7.17 o
  -5  -1   9       10.80        8.53      3.81 o
  -4  -1   9       21.66       27.30      4.64 o
  -3  -1   9        0.15        0.44      2.56 o
  -2  -1   9        1.84        2.78      2.73 o
  -1  -1   9      544.13      590.54      8.68 o
   0  -1   9      393.29      371.71      7.47 o
   1  -1   9      105.55       81.67      4.05 o
   2  -1   9        3.04        0.61      1.34 o
   3  -1   9       15.77       20.56      3.14 o
   4  -1   9       32.08       47.14      5.47 o
   5  -1   9       12.94       13.20      4.71 o
   6  -1   9        7.79        9.41      4.95 o
   7  -1   9        0.12       -1.49      4.15 o
  -9   0   9        0.00       -2.75      4.37 o
  -8   0   9        0.43       -1.95      3.79 o
  -7   0   9       87.47       95.92      9.29 o
  -6   0   9       53.39       62.93      7.12 o
  -5   0   9      238.04      227.66     10.90 o
  -4   0   9        0.16        3.24      2.87 o
  -3   0   9        0.69        3.07      2.73 o
  -2   0   9      400.32      395.39     12.15 o
  -1   0   9        7.53        8.10      4.05 o
   0   0   9      925.23      935.87     10.12 o
   1   0   9       37.17       40.62      3.15 o
   2   0   9      172.81      163.79      6.01 o
   3   0   9        4.28        0.54      1.87 o
   4   0   9      115.67      130.09      6.65 o
   5   0   9        2.42        1.83      4.05 o
   6   0   9        0.27       -3.46      3.46 o
   7   0   9        0.09       -2.78      4.27 o
  -9   1   9        0.70       -2.58      3.96 o
  -8   1   9       67.72       66.15      8.41 o
  -7   1   9       11.10       13.12      4.52 o
  -6   1   9      297.14      267.27     12.32 o
  -5   1   9       11.61       22.41      4.56 o
  -4   1   9       54.57       62.32      5.78 o
  -3   1   9      118.19      109.17      6.76 o
  -2   1   9        0.29        1.05      2.80 o
  -1   1   9      447.28      459.08      6.20 o
   0   1   9      657.44      633.34      7.86 o
   1   1   9        7.79        5.30      1.33 o
   2   1   9       27.17       32.41      3.37 o
   3   1   9        6.37       15.95      3.75 o
   4   1   9       21.86       27.71      4.15 o
   5   1   9        5.47        0.15      3.88 o
   6   1   9        5.51        7.71      4.76 o
  -9   2   9        2.85        2.41      4.27 o
  -8   2   9        1.89        7.15      4.54 o
  -7   2   9        8.41        7.93      3.66 o
  -6   2   9        1.99       -3.07      3.07 o
  -5   2   9      234.53      232.88     10.36 o
  -4   2   9       37.30       56.30      5.61 o
  -3   2   9      122.23      114.90      6.85 o
  -2   2   9       63.41       54.94      4.84 o
  -1   2   9       63.23       75.16      3.99 o
   0   2   9        0.88        1.44      1.08 o
   1   2   9       15.50       12.63      2.37 o
   2   2   9        2.08        1.70      1.84 o
   3   2   9       13.76       12.32      2.96 o
   4   2   9       24.52       19.78      5.00 o
   5   2   9        4.94        4.56      4.44 o
   6   2   9        3.91        7.56      5.54 o
  -9   3   9        0.45       -1.29      4.00 o
  -8   3   9       27.14       27.51      5.93 o
  -7   3   9       69.10       76.54      7.41 o
  -6   3   9       24.36       20.00      4.66 o
  -5   3   9      171.79      195.07      9.34 o
  -4   3   9      117.64      120.44      7.10 o
  -3   3   9       17.55       18.51      3.13 o
  -2   3   9       92.26       88.60      4.21 o
  -1   3   9      188.19      192.50      4.19 o
   0   3   9       11.06       11.72      1.63 o
   1   3   9        0.33       -1.12      1.12 o
   2   3   9       53.19       50.56      4.11 o
   3   3   9        3.16        3.04      2.26 o
   4   3   9       34.91       20.47      5.56 o
   5   3   9       13.07       21.83      6.00 o
   6   3   9       28.35       29.12      7.37 o
  -9   4   9        0.11       -0.78      3.86 o
  -8   4   9        0.23       -3.17      3.17 o
  -7   4   9       16.61       10.93      4.05 o
  -6   4   9        5.78        2.61      3.26 o
  -5   4   9       11.95       14.35      3.77 o
  -4   4   9       35.09       35.92      4.21 o
  -3   4   9       23.33       25.66      3.63 o
  -2   4   9      312.75      308.24     13.93 o
  -1   4   9       53.57       61.31      4.05 o
   0   4   9       47.66       41.91      2.47 o
   1   4   9      229.08      237.48      7.95 o
   2   4   9        0.75        0.17      1.92 o
   3   4   9       14.54       25.74      3.84 o
   4   4   9        3.42       -0.10      3.79 o
   5   4   9        4.91        9.75      5.30 o
   6   4   9        2.71        3.43      5.25 o
  -9   5   9       17.52       25.93      6.03 o
  -8   5   9        0.00        0.17      3.19 o
  -7   5   9        8.90       13.45      2.91 o
  -6   5   9        2.22       -1.88      1.88 o
  -5   5   9      174.22      173.71      6.46 o
  -4   5   9        0.34        0.94      2.27 o
  -3   5   9        1.47        2.33      1.82 o
  -2   5   9       42.09       39.05      3.17 o
  -1   5   9       10.34       15.72      1.87 o
   0   5   9       19.63       22.35      2.18 o
   1   5   9        2.61        1.91      1.52 o
   2   5   9        8.28        8.77      2.63 o
   3   5   9       20.95       18.27      5.17 o
   4   5   9        0.00       -3.41      3.41 o
   5   5   9        0.68        0.71      4.83 o
  -9   6   9        1.85       -0.46      3.04 o
  -8   6   9        8.85        8.10      4.03 o
  -7   6   9        1.23        5.54      3.81 o
  -6   6   9       20.49       14.68      4.35 o
  -5   6   9        3.11        0.58      2.97 o
  -4   6   9       55.52       58.45     10.82 o
  -3   6   9        5.76        4.17      1.88 o
  -2   6   9       21.98       23.57      2.66 o
  -1   6   9       62.41       52.02      2.82 o
   0   6   9       42.35       46.00      2.91 o
   1   6   9        6.67        4.01      1.82 o
   2   6   9       62.64       55.78      4.75 o
   3   6   9       45.49       37.49      6.54 o
   4   6   9        0.00       -0.12      3.98 o
   5   6   9        0.24        2.87      5.05 o
  -9   7   9        2.69       -1.75      3.19 o
  -8   7   9        2.63        2.36      3.43 o
  -7   7   9        0.10       -2.63      2.63 o
  -6   7   9        2.40        5.78      3.48 o
  -5   7   9       44.13       37.12      5.90 o
  -4   7   9        9.67        8.24      3.48 o
  -3   7   9      111.98      113.71      7.68 o
  -2   7   9        3.99        4.39      2.61 o
  -1   7   9      248.52      260.79      5.81 o
   0   7   9       87.26       91.28      8.43 o
   1   7   9      116.62      126.33      4.83 o
   2   7   9        9.82        6.83      4.05 o
   3   7   9        0.13       -3.29      3.29 o
   4   7   9        2.59       -2.95      4.03 o
  -9   8   9        6.21       11.42      4.69 o
  -8   8   9        0.86        1.29      3.36 o
  -7   8   9       20.75       16.87      4.88 o
  -6   8   9      107.36      117.49      8.90 o
  -5   8   9       19.06       26.05      5.22 o
  -4   8   9      119.63       89.56      7.58 o
  -3   8   9        6.98        6.54      3.63 o
  -2   8   9       50.69       60.27      6.00 o
  -1   8   9        6.13        8.31      2.46 o
   0   8   9        2.78        4.54      3.17 o
   1   8   9       29.51       22.85      3.52 o
   2   8   9        4.46        7.46      4.64 o
   3   8   9        5.28       -0.02      4.13 o
   4   8   9        7.88       10.68      5.81 o
  -8   9   9        0.94       -1.73      3.36 o
  -7   9   9        1.77        1.39      3.12 o
  -6   9   9        2.77        2.22      3.34 o
  -5   9   9       28.65       33.18      5.88 o
  -4   9   9        1.13       -1.97      2.85 o
  -3   9   9       11.48       11.98      4.05 o
  -2   9   9       55.24       51.19      5.98 o
  -1   9   9       16.36       19.39      3.17 o
   0   9   9      184.47      188.05      7.38 o
   1   9   9        1.19        3.87      2.77 o
   2   9   9        0.24       -2.95      2.95 o
   3   9   9        6.14        5.47      4.61 o
  -8  10   9        2.90        4.30      4.08 o
  -7  10   9       19.49       18.74      5.22 o
  -6  10   9       13.01       11.59      4.47 o
  -5  10   9       41.22       40.10      6.42 o
  -4  10   9        0.00       -0.61      3.17 o
  -3  10   9       23.53       21.44      5.17 o
  -2  10   9        0.83        1.14      3.19 o
  -1  10   9        5.26        4.29      2.57 o
   0  10   9       12.92       16.92      5.79 o
   1  10   9        1.04       -3.31      3.31 o
   2  10   9        1.87        1.17      4.35 o
   3  10   9        8.16       12.51      5.95 o
  -8  11   9        0.09        4.49      4.17 o
  -7  11   9        2.01        1.92      3.69 o
  -6  11   9        0.10        3.41      3.83 o
  -5  11   9       16.96        9.36      4.47 o
  -4  11   9        6.75        1.02      3.58 o
  -3  11   9        0.42       -3.17      3.17 o
  -2  11   9       21.83       20.29      5.25 o
  -1  11   9       12.54       24.07      5.71 o
   0  11   9       14.23       16.11      3.63 o
   1  11   9        0.90       -2.58      3.86 o
   2  11   9        0.99        2.07      4.91 o
  -7  12   9        0.51        5.42      4.88 o
  -6  12   9        0.39        0.76      3.83 o
  -5  12   9        1.57       -2.97      2.97 o
  -4  12   9        4.93        0.10      3.63 o
  -3  12   9        0.18        1.58      3.93 o
  -2  12   9        0.01       -0.24      3.81 o
  -1  12   9       17.26       15.34      5.49 o
   0  12   9        6.64        1.58      2.94 o
   1  12   9       61.67       75.85      9.00 o
  -6  13   9        2.97       -2.61      3.88 o
  -5  13   9        0.89       -3.74      3.74 o
  -4  13   9        3.33       10.85      5.10 o
  -3  13   9        3.14        1.32      4.35 o
  -2  13   9       14.32       20.95      6.10 o
  -1  13   9        4.80        7.22      5.30 o
   0  13   9        0.00        7.29      5.05 o
  -5  14   9        2.09       -0.02      4.17 o
  -4  14   9        2.56       -2.02      4.25 o
  -3  14   9        2.58        0.63      4.61 o
  -2  14   9        2.66        0.49      4.93 o
  -1 -14  10        0.22        0.12      3.76 o
   0 -14  10       18.14       37.10      7.12 o
   1 -14  10        0.18        2.09      3.71 o
   2 -14  10        0.45        0.44      3.81 o
   3 -14  10        0.10       -3.46      3.91 o
   4 -14  10        0.05        2.07      4.32 o
  -1 -13  10        0.00        4.88      3.74 o
   0 -13  10       29.43       41.81      7.02 o
   1 -13  10        0.10        0.66      3.81 o
   2 -13  10       23.46       22.24      6.00 o
   3 -13  10        5.91        0.97      3.74 o
   4 -13  10        0.13       -3.43      3.43 o
   5 -13  10        0.08        1.44      4.10 o
  -1 -12  10       14.25       13.12      4.47 o
   0 -12  10        3.42        3.00      3.41 o
   1 -12  10        0.15        5.30      3.86 o
   2 -12  10        4.68        0.51      3.79 o
   3 -12  10        0.38        1.41      3.71 o
   4 -12  10        6.21        0.07      3.31 o
   5 -12  10        0.55        2.51      4.15 o
  -4 -11  10       10.12       15.58      5.81 o
  -3 -11  10        8.29        2.73      4.30 o
  -2 -11  10        1.32       -2.27      3.74 o
  -1 -11  10       11.74        7.56      3.86 o
   0 -11  10        0.18        3.69      3.09 o
   1 -11  10       13.82        9.34      4.08 o
   2 -11  10        3.93        6.05      3.88 o
   3 -11  10       12.80        7.07      3.96 o
   4 -11  10       10.86       11.18      4.42 o
   5 -11  10        1.09       -0.56      3.69 o
   6 -11  10        5.46        4.81      4.27 o
  -5 -10  10        2.80        4.74      5.08 o
  -4 -10  10       70.33       73.73      8.66 o
  -3 -10  10       24.12       32.91      6.25 o
  -2 -10  10       86.32       79.00      7.93 o
  -1 -10  10        0.30       -1.50      2.13 o
   0 -10  10       14.52       22.38      6.90 o
   1 -10  10        3.47        0.77      2.15 o
   2 -10  10        6.83        0.71      2.87 o
   3 -10  10        5.27        5.27      3.66 o
   4 -10  10        1.21        0.78      3.00 o
   5 -10  10       14.18       20.90      6.12 o
   6 -10  10        1.45        6.42      4.49 o
  -5  -9  10        0.06       -2.34      3.96 o
  -4  -9  10        0.35       -0.22      4.30 o
  -3  -9  10       22.93       22.56      5.44 o
  -2  -9  10        0.16        2.56      3.96 o
  -1  -9  10        6.64        7.12      5.45 o
   0  -9  10        0.65        0.27      2.25 o
   1  -9  10        4.12       -0.11      3.80 o
   2  -9  10        3.22        5.35      2.46 o
   3  -9  10       26.69       22.24      4.53 o
   4  -9  10       39.93       35.03      6.56 o
   5  -9  10        2.88       -0.83      3.48 o
   6  -9  10        6.48        1.73      3.98 o
  -6  -8  10        0.01       -0.71      5.15 o
  -5  -8  10       47.60       34.76      7.37 o
  -4  -8  10       10.51        7.46      4.64 o
  -3  -8  10       45.66       65.46      7.56 o
  -2  -8  10      117.46      115.03      8.41 o
  -1  -8  10       25.64       32.52      3.61 o
   0  -8  10      196.16      185.89     13.88 o
   1  -8  10        0.26       -0.39      1.97 o
   2  -8  10       88.31       85.15      5.05 o
   3  -8  10        3.52        4.94      3.66 o
   4  -8  10        1.81        4.05      2.17 o
   5  -8  10       16.68       19.11      6.88 o
   6  -8  10        2.30        2.52      3.06 o
  -6  -7  10        2.66        0.73      4.25 o
  -5  -7  10       91.42       90.68      9.48 o
  -4  -7  10        1.79        0.07      3.41 o
  -3  -7  10       95.72      106.56      8.88 o
  -2  -7  10       28.02       26.76      5.42 o
  -1  -7  10      418.07      425.15     11.98 o
   0  -7  10      149.34      151.15      7.82 o
   1  -7  10      216.97      217.28      7.24 o
   2  -7  10       24.49       27.45      3.31 o
   3  -7  10        0.05       -0.62      2.90 o
   4  -7  10        8.19        7.55      2.47 o
   5  -7  10        8.23       10.29      4.39 o
   6  -7  10        2.29        0.45      2.57 o
   7  -7  10        5.80       11.08      5.59 o
  -7  -6  10        0.04        5.56      4.98 o
  -6  -6  10        6.26        7.22      5.15 o
  -5  -6  10       11.96        1.90      4.05 o
  -4  -6  10       32.39       26.25      5.51 o
  -3  -6  10        0.16       -2.78      2.78 o
  -2  -6  10        4.29       -1.00      3.19 o
  -1  -6  10      107.32       99.56      4.88 o
   0  -6  10       15.38       13.59      2.58 o
   1  -6  10       47.29       38.97      3.58 o
   2  -6  10        5.07        0.66      1.77 o
   3  -6  10       71.22       59.56      4.57 o
   4  -6  10        0.10        1.95      2.08 o
   5  -6  10       15.71       15.02      8.69 o
   6  -6  10        0.01        4.35      4.37 o
   7  -6  10        7.92        2.44      4.44 o
  -7  -5  10       11.19       17.24      6.22 o
  -6  -5  10       50.88       50.56      8.02 o
  -5  -5  10       16.03       28.10      6.27 o
  -4  -5  10        0.83        0.17      3.39 o
  -3  -5  10       33.48       33.66      5.47 o
  -2  -5  10      223.37      249.97     11.30 o
  -1  -5  10        4.41        2.13      1.75 o
   0  -5  10       14.37       13.80      2.51 o
   1  -5  10        0.21        2.27      1.77 o
   2  -5  10       51.42       41.73      3.75 o
   3  -5  10        1.37        3.71      3.98 o
   4  -5  10       23.87       15.86      3.07 o
   5  -5  10        0.03        0.27      2.16 o
   6  -5  10        1.35        3.41      4.22 o
   7  -5  10       13.04       13.12      4.81 o
  -8  -4  10        7.55        9.95      6.37 o
  -7  -4  10        0.51        4.42      4.66 o
  -6  -4  10        0.00        3.58      4.00 o
  -5  -4  10      181.54      179.10     11.22 o
  -4  -4  10       45.55       46.51      6.49 o
  -3  -4  10       67.75       47.12      5.88 o
  -2  -4  10      230.78      225.56     10.43 o
  -1  -4  10      165.90      170.67      5.46 o
   0  -4  10        0.24        0.71      1.59 o
   1  -4  10        0.37        2.31      1.77 o
   2  -4  10       42.27       34.96      4.70 o
   3  -4  10        0.21        0.06      1.74 o
   4  -4  10        0.85        3.35      2.20 o
   5  -4  10       74.98       81.08      6.27 o
   6  -4  10        2.14        5.66      4.32 o
   7  -4  10        4.28        8.71      4.74 o
  -8  -3  10        4.37        1.10      4.56 o
  -7  -3  10        0.22       -3.26      3.26 o
  -6  -3  10        1.32        1.27      3.51 o
  -5  -3  10        0.25       -0.80      3.07 o
  -4  -3  10        3.12        6.22      3.69 o
  -3  -3  10       51.09       31.46      5.12 o
  -2  -3  10       77.38       71.93      6.61 o
  -1  -3  10        8.21        4.37      3.51 o
   0  -3  10       46.09       38.82      3.13 o
   1  -3  10        1.87        0.05      2.23 o
   2  -3  10        0.69        4.37      2.08 o
   3  -3  10       60.02       55.66      4.46 o
   4  -3  10        0.18        2.72      2.40 o
   5  -3  10        7.56        6.99      2.83 o
   6  -3  10        0.11        3.07      4.05 o
   7  -3  10        2.23        3.12      3.91 o
  -8  -2  10        0.76        1.83      4.49 o
  -7  -2  10       10.11        9.97      4.76 o
  -6  -2  10       69.47       59.46      7.58 o
  -5  -2  10       40.58       37.02      6.00 o
  -4  -2  10       31.58       22.58      4.81 o
  -3  -2  10       72.86       70.37      6.51 o
  -2  -2  10      191.65      186.25      9.14 o
  -1  -2  10       73.87       69.35      6.07 o
   0  -2  10      410.22      407.01      8.38 o
   1  -2  10      121.53      134.36      5.25 o
   2  -2  10       23.61       20.37      3.02 o
   3  -2  10      196.52      202.79      7.57 o
   4  -2  10        7.42        3.47      2.31 o
   5  -2  10       43.93       51.75      5.37 o
   6  -2  10        0.12       -1.02      3.66 o
   7  -2  10        0.05       -1.97      3.86 o
  -8  -1  10        1.79        3.17      4.88 o
  -7  -1  10       44.72       43.54      7.34 o
  -6  -1  10        4.61        2.14      3.88 o
  -5  -1  10       40.71       35.10      5.86 o
  -4  -1  10       23.20       21.10      4.64 o
  -3  -1  10       75.32       70.05      6.54 o
  -2  -1  10       27.65       36.05      4.95 o
  -1  -1  10       11.96       15.61      4.03 o
   0  -1  10      356.04      344.19      5.87 o
   1  -1  10       32.75       27.79      4.37 o
   2  -1  10       14.31       13.72      2.57 o
   3  -1  10       97.41       81.20      9.06 o
   4  -1  10        5.25       13.02      3.17 o
   5  -1  10       17.13       17.60      3.91 o
   6  -1  10        0.43        3.29      4.54 o
  -8   0  10       25.54       19.71      5.59 o
  -7   0  10       10.11        8.10      4.37 o
  -6   0  10        7.47        3.24      3.88 o
  -5   0  10        3.00        5.93      3.71 o
  -4   0  10        1.09        3.43      3.48 o
  -3   0  10        9.30        9.80      3.74 o
  -2   0  10       24.56       26.71      4.64 o
  -1   0  10       33.37       37.22      5.12 o
   0   0  10      316.15      339.35      5.75 o
   1   0  10       60.12       55.31      3.62 o
   2   0  10        1.12       -1.45      1.45 o
   3   0  10        7.19        6.14      2.47 o
   4   0  10        6.24        4.29      2.53 o
   5   0  10       17.45       11.95      4.71 o
   6   0  10        0.15       -1.63      4.15 o
  -9   1  10        0.17        4.95      4.83 o
  -8   1  10        9.31       10.12      5.00 o
  -7   1  10        4.43        4.10      3.93 o
  -6   1  10        0.22       -1.63      2.95 o
  -5   1  10        0.02        3.51      3.31 o
  -4   1  10        0.05        3.66      3.22 o
  -3   1  10        2.57        3.48      3.19 o
  -2   1  10      103.02       90.12      6.76 o
  -1   1  10      138.57      136.93      5.02 o
   0   1  10       65.57       59.25      2.61 o
   1   1  10      239.72      230.39      6.71 o
   2   1  10      219.67      247.81      7.75 o
   3   1  10        5.15        3.66      2.32 o
   4   1  10        1.96        2.89      4.25 o
   5   1  10        3.85        1.78      4.22 o
   6   1  10        8.69       13.10      5.93 o
  -9   2  10        2.53       10.29      5.34 o
  -8   2  10       55.51       44.68      7.07 o
  -7   2  10        2.96        2.05      3.71 o
  -6   2  10      141.05      135.95      8.88 o
  -5   2  10      138.76      132.95      8.29 o
  -4   2  10       64.63       73.80      6.42 o
  -3   2  10      107.65       87.10      6.73 o
  -2   2  10       83.23       80.48      4.22 o
  -1   2  10        0.07       -1.00      1.43 o
   0   2  10       74.30       62.30      2.77 o
   1   2  10       71.61       79.67      4.24 o
   2   2  10       79.83       77.57      4.92 o
   3   2  10        5.36        5.65      2.98 o
   4   2  10       30.61       28.10      5.53 o
   5   2  10       31.71       37.32      7.39 o
   6   2  10        5.99        3.81      5.27 o
  -9   3  10       32.70       51.39      8.02 o
  -8   3  10        4.01        4.32      4.05 o
  -7   3  10       95.92       87.39      8.12 o
  -6   3  10        4.06       -1.22      3.00 o
  -5   3  10      196.59      197.61      9.80 o
  -4   3  10      287.31      287.68      8.23 o
  -3   3  10      141.80      157.74      5.86 o
  -2   3  10       72.62       86.97      4.25 o
  -1   3  10        0.67       -0.01      3.15 o
   0   3  10       35.10       43.42      4.27 o
   1   3  10        7.52        9.48      2.27 o
   2   3  10       20.71       22.76      7.97 o
   3   3  10        6.08       11.18      2.99 o
   4   3  10        0.07        2.19      3.96 o
   5   3  10        1.09       -1.19      4.56 o
   6   3  10        4.47        0.83      5.54 o
  -8   4  10        0.07       -2.87      3.36 o
  -7   4  10       35.16       29.61      5.49 o
  -6   4  10        3.06       -0.98      2.40 o
  -5   4  10      594.18      552.05     12.97 o
  -4   4  10       26.68       25.37      3.18 o
  -3   4  10      176.66      176.94      6.18 o
  -2   4  10        6.19        8.44      2.05 o
  -1   4  10       24.30       29.83      2.85 o
   0   4  10       11.79       12.55      2.72 o
   1   4  10       31.49       34.87      4.09 o
   2   4  10       17.65        8.47      3.24 o
   3   4  10        8.73        7.82      2.87 o
   4   4  10       58.03       70.00      8.61 o
   5   4  10        6.75        6.85      5.54 o
  -9   5  10        0.50        2.02      3.56 o
  -8   5  10        4.98        3.56      3.53 o
  -7   5  10       30.03       19.17      5.05 o
  -6   5  10       44.81       57.82      4.72 o
  -5   5  10       58.58       65.85      7.90 o
  -4   5  10       20.36       23.08      3.26 o
  -3   5  10        0.23       -1.41      1.46 o
  -2   5  10        4.47        2.14      2.65 o
  -1   5  10       52.11       57.89      3.79 o
   0   5  10       57.33       57.20      3.10 o
   1   5  10      497.41      498.10     26.38 o
   2   5  10      116.64      127.69     11.98 o
   3   5  10        0.26        0.85      3.91 o
   4   5  10        4.08        4.78      4.69 o
   5   5  10        0.51       -1.90      4.91 o
  -9   6  10        0.48        6.25      3.93 o
  -8   6  10        0.26        0.10      2.97 o
  -7   6  10        7.14        4.76      3.91 o
  -6   6  10       11.05       11.98      4.20 o
  -5   6  10       33.30       38.31      6.25 o
  -4   6  10       11.30        9.31      5.59 o
  -3   6  10       70.64       88.33      8.95 o
  -2   6  10        0.22        1.03      1.66 o
  -1   6  10       30.48       29.81      3.04 o
   0   6  10       99.15      112.64      4.20 o
   1   6  10      249.82      264.12      6.53 o
   2   6  10        1.83        0.92      2.45 o
   3   6  10       35.51       30.97      6.20 o
   4   6  10        1.86       -3.17      3.17 o
  -9   7  10        1.11       -1.41      3.22 o
  -8   7  10        4.81       10.70      4.30 o
  -7   7  10       17.33       23.80      5.56 o
  -6   7  10       94.27       97.46      8.80 o
  -5   7  10       16.53       23.00      5.30 o
  -4   7  10      120.06      110.36      8.15 o
  -3   7  10       67.00       56.51      6.12 o
  -2   7  10       59.90       58.46      6.05 o
  -1   7  10       19.13       19.45      2.83 o
   0   7  10       30.83       34.16      2.91 o
   1   7  10       16.50       18.70      5.18 o
   2   7  10       51.84       62.39      7.15 o
   3   7  10        2.31        0.80      4.30 o
   4   7  10        1.84       -2.36      4.61 o
  -8   8  10        8.19        8.39      4.52 o
  -7   8  10        7.92       13.03      4.56 o
  -6   8  10        7.39       13.37      4.52 o
  -5   8  10       12.70       15.44      4.56 o
  -4   8  10        6.72        5.83      3.48 o
  -2   8  10        8.92       13.34      3.83 o
  -1   8  10       32.95       34.27      5.10 o
   0   8  10        1.83        6.56      2.71 o
   1   8  10        2.12        0.23      2.98 o
   2   8  10        3.10        7.00      4.47 o
   3   8  10        0.46        4.00      4.83 o
  -8   9  10        0.29        5.37      3.83 o
  -7   9  10       14.50       20.32      5.20 o
  -6   9  10        3.92        5.39      3.69 o
  -5   9  10       12.52       12.51      4.64 o
  -4   9  10       17.43       17.61      4.86 o
  -3   9  10       21.51       17.87      4.66 o
  -2   9  10        0.37       -2.41      2.41 o
  -1   9  10       15.39       20.29      4.91 o
   0   9  10        0.83       -2.22      2.22 o
   1   9  10        3.63        0.99      2.46 o
   2   9  10        5.45        5.86      4.56 o
   3   9  10        2.25       -1.68      4.37 o
  -8  10  10        0.02        2.34      3.83 o
  -7  10  10        0.35       -1.85      3.34 o
  -6  10  10       23.70       19.73      5.32 o
  -5  10  10        1.77       -1.73      3.51 o
  -4  10  10       19.10       21.59      5.22 o
  -3  10  10        5.57        3.19      3.60 o
  -2  10  10       28.56       24.65      5.25 o
  -1  10  10       10.84        6.22      4.44 o
   0  10  10        1.20        2.24      3.83 o
   1  10  10        0.26       -0.61      3.81 o
   2  10  10        0.32        3.60      4.69 o
  -7  11  10        0.20       -2.27      3.41 o
  -6  11  10        2.04       -0.17      3.63 o
  -5  11  10        1.02       -3.51      3.51 o
  -4  11  10       10.99       13.93      4.95 o
  -3  11  10       12.63        3.46      3.88 o
  -2  11  10        2.35        4.95      4.27 o
  -1  11  10       11.38        8.36      4.49 o
   0  11  10        4.17       13.05      5.10 o
   1  11  10        3.98        5.98      5.12 o
  -7  12  10        1.70       -0.05      3.81 o
  -6  12  10        0.73        1.78      4.13 o
  -5  12  10        0.12        6.56      4.69 o
  -4  12  10        2.46       -1.22      3.83 o
  -3  12  10       13.87       18.74      5.47 o
  -2  12  10        0.68        3.56      4.71 o
  -1  12  10        1.60       -3.56      3.56 o
   0  12  10       11.05        8.95      4.98 o
  -6  13  10        0.06       -0.63      4.20 o
  -5  13  10        0.31       -3.69      3.81 o
  -4  13  10       10.42        3.22      4.35 o
  -3  13  10        0.04       -1.61      3.93 o
  -2  13  10        0.63        6.17      4.88 o
  -1  13  10        2.50        6.07      5.27 o
   0 -14  11        0.34        1.10      4.10 o
   1 -14  11        1.21        0.80      4.00 o
   2 -14  11        7.46        8.39      5.08 o
   0 -13  11       10.93       14.49      4.81 o
   1 -13  11        4.52        1.10      3.74 o
   2 -13  11        0.74        5.61      4.35 o
   3 -13  11        0.00       -2.90      2.90 o
   4 -13  11        0.45        1.00      4.30 o
   0 -12  11       14.20       12.88      4.91 o
   1 -12  11        1.10       -2.46      2.46 o
   2 -12  11        2.15        0.15      3.74 o
   3 -12  11        0.26       -1.05      3.41 o
   4 -12  11        0.60        3.66      3.81 o
   5 -12  11        1.47        3.17      4.52 o
  -4 -11  11       17.99       18.07      6.34 o
  -3 -11  11        1.30       -3.24      3.96 o
  -2 -11  11       75.22       83.12      8.41 o
   0 -11  11        0.52        2.36      3.00 o
   1 -11  11        0.15        3.98      3.58 o
   2 -11  11        0.45        0.93      3.58 o
   3 -11  11        3.98        8.53      4.39 o
   4 -11  11        3.10        3.22      3.76 o
   5 -11  11        7.86        4.08      4.64 o
  -5 -10  11       23.94       21.73      6.98 o
  -4 -10  11        0.25        2.41      4.52 o
  -3 -10  11       55.46       62.39      8.12 o
  -2 -10  11        6.16       12.54      4.76 o
  -1 -10  11        0.47       -3.41      3.41 o
   0 -10  11       42.73       29.03      3.97 o
   1 -10  11       28.22       30.86      3.93 o
   2 -10  11        3.14        2.70      3.53 o
   3 -10  11        2.54        3.34      3.98 o
   4 -10  11       26.93       18.42      5.51 o
   5 -10  11        0.00       -0.29      3.60 o
  -5  -9  11       19.13       16.53      6.61 o
  -4  -9  11       20.17       30.17      6.56 o
  -3  -9  11        1.78       -3.39      3.39 o
  -2  -9  11       15.76       18.14      5.34 o
  -1  -9  11       37.29       47.47      6.61 o
   0  -9  11       26.11       17.57      3.29 o
   1  -9  11       37.05       44.99     12.15 o
   2  -9  11        2.88        1.80      2.91 o
   3  -9  11       72.29       78.60      5.34 o
   4  -9  11        0.74        3.93      2.35 o
   5  -9  11        3.46       -0.41      3.53 o
   6  -9  11        1.32        1.73      4.49 o
  -6  -8  11        4.10        0.10      5.05 o
  -5  -8  11        0.32       -1.95      4.15 o
  -4  -8  11        1.92       -2.56      3.74 o
  -3  -8  11        0.67       -3.39      3.39 o
  -2  -8  11        0.02        0.24      3.63 o
  -1  -8  11        0.06       -0.66      3.60 o
   0  -8  11       14.79       16.62      3.23 o
   1  -8  11       57.94       51.53      4.37 o
   2  -8  11        0.70       -1.57      2.67 o
   3  -8  11       82.27       78.10      5.33 o
   4  -8  11        0.70        2.63      2.57 o
   5  -8  11        0.33        1.32      2.31 o
   6  -8  11        3.22        0.65      2.76 o
  -6  -7  11        4.36        6.71      5.90 o
  -5  -7  11        0.31       -2.58      4.20 o
  -4  -7  11       58.16       63.32      7.78 o
  -3  -7  11       12.34       13.27      4.95 o
  -2  -7  11      128.57      133.75      9.19 o
  -1  -7  11        0.04        0.29      3.93 o
   0  -7  11        1.61        1.46      2.16 o
   1  -7  11       16.95       17.88      3.03 o
   2  -7  11       45.45       50.95      4.32 o
   3  -7  11        0.17        3.06      2.15 o
   4  -7  11        1.08        2.45      2.13 o
   5  -7  11        1.05        2.36      2.56 o
   6  -7  11        1.29        1.85      2.76 o
  -7  -6  11        0.63       -1.83      5.12 o
  -6  -6  11        8.01        0.83      4.64 o
  -5  -6  11        3.32        0.83      4.13 o
  -4  -6  11        0.21       -1.90      3.51 o
  -3  -6  11      221.59      226.51     11.81 o
  -2  -6  11      445.97      413.51     14.98 o
  -1  -6  11      207.86      213.41     10.70 o
   0  -6  11        6.08        8.98      2.51 o
   1  -6  11        4.93        6.35      2.31 o
   2  -6  11        8.15       12.38      2.67 o
   3  -6  11        4.00        6.13      2.20 o
   4  -6  11        3.96        4.30      3.53 o
   5  -6  11        6.99        5.18      4.25 o
   6  -6  11        1.71        5.36      3.07 o
  -7  -5  11        4.68       -3.29      4.95 o
  -6  -5  11       14.31       24.39      6.66 o
  -5  -5  11       45.70       37.61      7.00 o
  -4  -5  11       88.88      101.61      8.92 o
  -3  -5  11       58.88       68.75      7.49 o
  -2  -5  11        1.15       -3.17      3.17 o
  -1  -5  11      251.19      253.73     11.47 o
   0  -5  11        0.01        2.96      1.94 o
   1  -5  11       16.57       19.12      4.24 o
   2  -5  11        2.59        2.93      2.00 o
   3  -5  11       70.07       66.08      6.21 o
   4  -5  11        0.29        2.00      2.07 o
   5  -5  11       11.24       17.56      3.78 o
   6  -5  11        5.65        3.58      4.49 o
  -7  -4  11       12.75       15.85      6.22 o
  -6  -4  11        0.12       -1.41      4.08 o
  -5  -4  11       18.95       13.32      5.03 o
  -4  -4  11       51.12       54.64      6.90 o
  -3  -4  11      170.12      188.78     10.61 o
  -2  -4  11       20.84       28.66      5.22 o
  -1  -4  11       44.48       58.54      6.39 o
   0  -4  11       10.09        4.95      2.57 o
   1  -4  11       17.07       22.53      3.10 o
   2  -4  11       15.35       27.94      3.41 o
   3  -4  11        6.58        1.97      2.01 o
   4  -4  11        3.48        4.30      2.35 o
   5  -4  11        9.46       15.69      3.57 o
   6  -4  11        0.27        3.83      3.88 o
  -8  -3  11        1.48       -4.20      4.61 o
  -7  -3  11        0.44       -3.48      3.48 o
  -6  -3  11       62.35       68.65      8.53 o
  -5  -3  11        5.34        3.56      3.86 o
  -4  -3  11       13.26        7.66      4.10 o
  -3  -3  11       40.65       45.73      6.15 o
  -2  -3  11      137.93      131.63      8.46 o
  -1  -3  11       40.66       38.85      5.59 o
   0  -3  11       12.99       10.39      4.15 o
   1  -3  11        0.79        3.81      1.98 o
   2  -3  11        8.01        8.91      2.73 o
   3  -3  11       41.81       37.28      4.07 o
   4  -3  11        0.17        2.76      2.33 o
   5  -3  11       47.58       53.10      5.99 o
   6  -3  11        0.11        2.53      3.93 o
  -8  -2  11        1.36        2.36      4.66 o
  -7  -2  11        9.67        0.68      4.17 o
  -6  -2  11       56.77       80.27      8.83 o
  -5  -2  11      126.34      118.41      8.95 o
  -4  -2  11       12.15       11.25      4.30 o
  -3  -2  11       27.57       15.61      4.54 o
  -2  -2  11      348.72      338.69     12.73 o
  -1  -2  11      116.85      124.80      8.24 o
   0  -2  11       66.94       81.24      6.95 o
   1  -2  11        0.91       -0.95      1.62 o
   2  -2  11       39.49       43.84      4.00 o
   3  -2  11        6.77        1.05      2.02 o
   4  -2  11       16.70       16.25      3.30 o
   5  -2  11       10.66        8.10      3.32 o
   6  -2  11        0.69        4.39      4.44 o
  -8  -1  11        2.53        5.44      5.03 o
  -7  -1  11        1.07        0.17      4.08 o
  -6  -1  11       41.43       48.20      7.07 o
  -5  -1  11        7.20        5.73      4.00 o
  -4  -1  11      131.94      153.54      9.39 o
  -3  -1  11       38.30       29.78      5.20 o
  -2  -1  11       55.93       70.88      6.78 o
  -1  -1  11       42.30       39.92      5.56 o
   0  -1  11       91.59       76.91      6.66 o
   1  -1  11        0.72       -1.49      1.49 o
   2  -1  11        2.23        7.48      2.37 o
   3  -1  11       30.90       34.71      4.04 o
   4  -1  11        4.42        6.90      2.73 o
   5  -1  11        0.88        0.49      2.63 o
   6  -1  11        0.09        9.02      5.54 o
  -8   0  11        0.23       -0.19      4.25 o
  -7   0  11        7.89        4.35      4.47 o
  -6   0  11       39.39       42.22      6.46 o
  -5   0  11       93.34       79.17      7.54 o
  -4   0  11      146.90      134.76      9.00 o
  -3   0  11      108.93      108.71      7.63 o
  -2   0  11       16.38       17.48      4.30 o
  -1   0  11      180.43      178.79      5.88 o
   0   0  11        5.73        1.41      2.92 o
   1   0  11      121.23      101.98      4.95 o
   2   0  11        6.41        9.35      4.15 o
   3   0  11        1.79        2.38      2.04 o
   4   0  11        1.08        5.27      2.67 o
   5   0  11       18.20       23.90      6.59 o
   6   0  11        1.56       -3.07      4.69 o
  -8   1  11       27.84       19.52      6.10 o
  -7   1  11        0.81        1.24      3.69 o
  -6   1  11        0.81       -1.80      3.39 o
  -5   1  11        0.32        1.39      3.48 o
  -4   1  11      106.65      116.90      8.32 o
  -3   1  11        3.39        4.54      3.56 o
  -2   1  11       57.10       62.70      4.14 o
  -1   1  11        0.77       -0.46      1.55 o
   0   1  11       41.36       28.61      4.64 o
   1   1  11        6.94        7.81      2.48 o
   2   1  11       16.35       22.02      3.35 o
   3   1  11        0.46       -0.94      1.95 o
   4   1  11        1.43        2.24      3.07 o
   5   1  11       30.78       16.29      5.56 o
   6   1  11        0.05        0.71      4.83 o
  -8   2  11        0.02       -1.10      3.79 o
  -7   2  11       26.95       30.75      6.03 o
  -6   2  11       18.38       23.78      5.15 o
  -5   2  11       51.87       41.44      5.90 o
  -4   2  11      100.81      102.07      7.78 o
  -3   2  11        0.30        2.50      2.23 o
  -2   2  11       64.51       66.11      4.20 o
  -1   2  11        1.65        2.84      1.60 o
   0   2  11       84.59       75.98      3.97 o
   1   2  11       27.46       18.62      2.81 o
   2   2  11       13.26       12.05      3.75 o
   3   2  11        4.26        4.27      2.35 o
   4   2  11        5.96        3.91      2.97 o
   5   2  11        0.09        2.24      4.71 o
  -9   3  11        0.01        0.44      4.47 o
  -8   3  11       38.83       56.81      7.68 o
  -7   3  11       60.03       38.97      6.37 o
  -6   3  11        1.09        2.29      3.29 o
  -5   3  11      208.95      244.13     11.32 o
  -4   3  11        8.33        2.76      4.60 o
  -3   3  11       28.25       25.30      3.10 o
  -2   3  11        0.65        0.08      1.53 o
  -1   3  11        0.02        0.10      2.09 o
   0   3  11       28.86       39.20      4.60 o
   1   3  11       60.56       77.55      4.86 o
   2   3  11       22.21       20.89      3.87 o
   3   3  11       33.33       31.21      4.29 o
   4   3  11       27.85       39.24      7.00 o
   5   3  11        3.28        3.04      5.08 o
  -8   4  11        2.38       -3.04      3.51 o
  -7   4  11       13.79        8.41      4.17 o
  -6   4  11       54.47       52.04      4.77 o
  -5   4  11        0.33        0.86      2.25 o
  -4   4  11       29.44       24.47      3.57 o
  -3   4  11        0.48        0.33      2.25 o
  -2   4  11       29.49       27.89      3.02 o
  -1   4  11       24.50       23.30      3.72 o
   0   4  11       32.62       34.78      3.19 o
   1   4  11      350.27      377.33      9.51 o
   2   4  11       31.04       33.85      6.43 o
   3   4  11        5.31       -3.11      3.23 o
   4   4  11        1.09       -3.04      3.86 o
   5   4  11        5.62       11.47      5.81 o
  -8   5  11        1.33       -1.07      2.92 o
  -7   5  11       21.98        8.88      4.08 o
  -6   5  11       14.47       17.92      3.44 o
  -5   5  11       17.63       25.58      3.59 o
  -4   5  11       41.39       37.23      3.81 o
  -3   5  11        6.77        5.03      2.10 o
  -2   5  11       39.80       33.36      3.81 o
  -1   5  11       18.05       14.69      2.57 o
   0   5  11       47.17       45.72      3.67 o
   1   5  11      193.80      198.17      9.16 o
   2   5  11        0.34        1.10      2.98 o
   3   5  11       22.02       27.98      5.83 o
   4   5  11        1.47        1.17      4.74 o
  -8   6  11        1.66        4.27      4.10 o
  -7   6  11        0.88       -2.61      2.61 o
  -6   6  11       11.76        6.66      3.98 o
  -5   6  11        2.44        3.04      3.19 o
  -4   6  11       54.09       55.88      4.36 o
  -3   6  11        1.66        1.87      2.01 o
  -2   6  11       40.48       30.56      3.29 o
  -1   6  11        4.06        8.09      2.13 o
   0   6  11       57.39       47.29      8.19 o
   1   6  11        3.55       -0.68      2.63 o
   2   6  11       17.97       16.15      3.44 o
   3   6  11        2.70       -2.41      3.36 o
   4   6  11        0.41       -3.34      4.64 o
  -8   7  11        1.60       -1.66      3.39 o
  -7   7  11        1.04       -1.49      3.17 o
  -6   7  11       20.36       14.83      4.95 o
  -5   7  11       23.31       20.54      5.15 o
  -4   7  11        0.06       -1.00      2.68 o
  -3   7  11       76.82       69.22      6.90 o
  -2   7  11        2.84        3.04      3.19 o
  -1   7  11       89.36       72.60      4.47 o
   0   7  11       42.15       46.15      4.10 o
   1   7  11       30.21       30.33      3.94 o
   2   7  11       11.36       11.88      4.78 o
   3   7  11        0.01       -1.51      4.03 o
  -8   8  11        1.98        1.05      3.93 o
  -7   8  11        0.69        2.87      3.41 o
  -6   8  11        0.21       -0.76      3.43 o
  -5   8  11        2.72        2.97      3.58 o
  -4   8  11        2.19       -2.68      2.68 o
  -3   8  11       37.10       32.88      5.56 o
  -2   8  11        3.26        4.76      3.48 o
  -1   8  11       27.29       24.85      4.83 o
   0   8  11       18.49       26.15      5.22 o
   2   8  11        1.49       -1.00      3.41 o
   3   8  11        1.38       -2.61      4.44 o
  -8   9  11        0.05        3.51      3.74 o
  -7   9  11        0.49        4.74      3.81 o
  -6   9  11        7.82       17.05      5.37 o
  -5   9  11       21.13       19.59      5.30 o
  -4   9  11        9.63        8.97      4.22 o
  -3   9  11        5.56        5.78      3.88 o
  -2   9  11       19.18       15.51      4.64 o
  -1   9  11       40.09       43.98      6.34 o
   0   9  11        0.00        0.93      3.46 o
   2   9  11        2.25        0.63      4.35 o
  -7  10  11        1.58       -3.24      3.24 o
  -6  10  11        0.00        2.53      3.96 o
  -5  10  11       50.55       35.27      6.81 o
  -4  10  11       13.62       12.73      4.88 o
  -3  10  11        4.77        4.15      3.66 o
  -2  10  11        6.95        9.17      4.15 o
  -1  10  11       18.78       25.00      5.71 o
   0  10  11       17.38       15.44      5.30 o
  -7  11  11       11.00        8.53      4.88 o
  -6  11  11       26.81       22.00      6.66 o
  -5  11  11        0.11        3.34      4.20 o
  -4  11  11        9.59        9.46      4.52 o
  -3  11  11        5.25        4.59      4.42 o
  -2  11  11        2.09        4.98      4.49 o
  -1  11  11        7.01        3.31      4.15 o
   0  11  11       16.93       10.82      5.44 o
  -6  12  11        4.58       13.81      5.66 o
  -5  12  11        1.70        7.93      4.88 o
  -4  12  11       23.04       23.97      6.27 o
  -3  12  11        0.87       -3.39      3.39 o
  -2  12  11        7.55        6.73      5.12 o
  -1  12  11        8.86       11.30      5.27 o
  -4  13  11        0.65        0.07      4.42 o
  -3  13  11        0.06       -2.53      4.35 o
   1 -13  12        0.02       -0.80      3.91 o
   2 -13  12        0.00       -0.56      3.43 o
   3 -13  12        0.00       -3.76      3.76 o
   1 -12  12        1.69        3.56      4.05 o
   2 -12  12        0.38        0.07      3.79 o
   3 -12  12        2.13        6.85      4.78 o
   4 -12  12        0.09       -0.88      4.10 o
  -3 -11  12        2.86        4.20      5.00 o
  -2 -11  12        0.01        2.05      4.66 o
  -1 -11  12        6.36       -1.07      4.42 o
   1 -11  12        7.67        8.88      4.37 o
   2 -11  12        2.66        0.22      3.60 o
   3 -11  12        0.41        3.53      3.88 o
   4 -11  12       10.09        2.58      4.64 o
  -4 -10  12       22.14       18.30      6.17 o
  -3 -10  12        2.55        6.73      5.15 o
  -2 -10  12        2.10       -1.32      3.91 o
  -1 -10  12        9.40        2.95      4.27 o
   0 -10  12       14.82       16.07      4.71 o
   1 -10  12        0.58        5.01      2.43 o
   2 -10  12        5.38        8.10      3.76 o
   3 -10  12       21.41       19.47      5.30 o
   4 -10  12        1.79       -3.39      3.39 o
   5 -10  12        0.45        2.61      4.81 o
  -5  -9  12       19.12       11.39      6.15 o
  -4  -9  12       15.74       15.54      5.76 o
  -3  -9  12        0.34       -1.66      4.30 o
  -2  -9  12        0.04       -0.78      3.56 o
  -1  -9  12        1.59       -2.63      2.63 o
   0  -9  12       61.06       75.22      7.80 o
   1  -9  12       49.15       53.19      4.68 o
   2  -9  12        7.11       17.18      3.16 o
   3  -9  12       69.79       80.32     13.20 o
   4  -9  12        0.29        2.77      2.36 o
   5  -9  12        0.05        2.61      4.32 o
  -5  -8  12        6.97        4.69      5.25 o
  -4  -8  12        0.54       -3.58      4.08 o
  -3  -8  12        1.99       -2.80      3.93 o
  -2  -8  12        8.46       12.56      5.00 o
  -1  -8  12       12.24       13.08      5.03 o
   0  -8  12       30.63       31.29      5.81 o
   1  -8  12       26.28       35.35      4.01 o
   2  -8  12        1.36        2.54      2.09 o
   3  -8  12        5.50        5.35      3.26 o
   4  -8  12        4.75        1.81      2.26 o
   5  -8  12        1.25        2.60      2.57 o
  -6  -7  12        9.80        5.15      5.47 o
  -5  -7  12        0.00       -3.66      3.66 o
  -4  -7  12        1.79        3.07      4.30 o
  -3  -7  12        0.04        0.29      4.10 o
  -2  -7  12        0.00        2.19      3.69 o
  -1  -7  12      153.75      139.00      9.68 o
   0  -7  12       11.21       17.82      4.95 o
   1  -7  12       20.26       17.51      3.08 o
   2  -7  12        0.04        1.34      2.06 o
   3  -7  12        0.00       -1.02      4.80 o
   4  -7  12        3.99        6.79      5.23 o
   5  -7  12        0.64        1.41      2.36 o
   6  -7  12        0.01       -0.63      5.06 o
  -6  -6  12        4.01        5.47      5.37 o
  -5  -6  12       22.19       16.85      5.69 o
  -4  -6  12        0.92       -3.60      3.60 o
  -3  -6  12        1.18        4.03      4.17 o
  -2  -6  12       86.14       77.71      7.97 o
  -1  -6  12       44.60       44.68      6.54 o
   0  -6  12        0.15        1.10      3.53 o
   1  -6  12        1.84        1.06      2.14 o
   2  -6  12        5.79        4.52      2.09 o
   3  -6  12        0.51        2.60      2.05 o
   4  -6  12        0.01       -1.54      1.89 o
   5  -6  12        1.26        2.67      2.63 o
   6  -6  12       10.68       14.22      4.75 o
  -7  -5  12        1.69        3.91      5.47 o
  -6  -5  12        3.32        1.32      4.22 o
  -5  -5  12        1.37       -1.78      3.83 o
  -4  -5  12       54.17       44.61      7.07 o
  -3  -5  12       78.78       62.54      7.34 o
  -2  -5  12       28.37       46.75      6.51 o
  -1  -5  12       29.65       22.19      5.00 o
   0  -5  12        0.96        1.51      3.76 o
   1  -5  12       12.73       12.51      2.70 o
   2  -5  12        5.77        2.54      2.03 o
   3  -5  12        0.06        4.24      2.27 o
   4  -5  12        2.69        4.60      2.35 o
   5  -5  12        3.76        0.50      2.65 o
   6  -5  12        0.37        1.09      5.65 o
  -7  -4  12        3.47        4.54      4.83 o
  -6  -4  12        6.80       -0.68      4.27 o
  -5  -4  12        1.04        2.61      4.13 o
  -4  -4  12       34.40       30.19      6.10 o
  -3  -4  12      110.32      122.93      9.10 o
  -2  -4  12        0.13       -2.78      3.29 o
  -1  -4  12       18.81       26.39      5.37 o
   0  -4  12        0.52        7.41      4.10 o
   1  -4  12        1.56        1.42      1.93 o
   2  -4  12       26.04       25.84      3.51 o
   3  -4  12       27.40       34.42      4.15 o
   4  -4  12        7.82        4.45      2.65 o
   5  -4  12       17.99       17.50      3.82 o
   6  -4  12        0.71        2.00      4.27 o
  -7  -3  12        0.34       -3.74      3.74 o
  -6  -3  12       55.21       46.80      7.76 o
  -5  -3  12        1.81        0.97      3.69 o
  -4  -3  12        3.38        2.73      3.91 o
  -3  -3  12        0.88        3.86      4.00 o
  -2  -3  12        2.36        2.00      3.76 o
  -1  -3  12        0.54        1.02      3.66 o
   0  -3  12       72.44       88.80      7.68 o
   1  -3  12       24.84       28.10      5.37 o
   2  -3  12       70.57       78.56      5.13 o
   3  -3  12        3.31       11.41      2.83 o
   4  -3  12        0.02        1.13      2.24 o
   5  -3  12        0.02       -0.41      2.52 o
   6  -3  12        1.01        2.31      4.22 o
  -8  -2  12        0.83        1.56      5.42 o
  -7  -2  12        0.40        0.22      4.49 o
  -6  -2  12       29.18       43.78      7.56 o
  -5  -2  12        9.19       10.75      4.76 o
  -4  -2  12       49.17       40.93      6.32 o
  -3  -2  12        4.29       -3.39      3.39 o
  -2  -2  12        3.74        5.15      3.98 o
  -1  -2  12       16.79       18.86      4.91 o
   0  -2  12        8.64        8.58      3.96 o
   1  -2  12       60.04       77.13      7.17 o
   2  -2  12        0.40        3.77      2.24 o
   3  -2  12       39.72       39.65      4.32 o
   4  -2  12        9.27        5.18      2.63 o
   5  -2  12        7.59        5.37      3.14 o
   6  -2  12        1.89       -3.60      3.60 o
  -8  -1  12        0.08        1.85      4.76 o
  -7  -1  12       11.27        5.12      4.42 o
  -6  -1  12       45.90       39.78      6.88 o
  -5  -1  12       20.45       25.66      5.59 o
  -4  -1  12       31.30       35.68      6.07 o
  -3  -1  12      115.02      129.47      9.05 o
  -2  -1  12      132.10      141.88      8.88 o
  -1  -1  12       68.33       56.71      6.42 o
   0  -1  12      136.45      121.15      8.32 o
   1  -1  12        6.13        2.73      3.04 o
   2  -1  12       64.55       67.96      4.77 o
   3  -1  12       17.66       22.61      3.60 o
   4  -1  12       18.97       12.99      3.45 o
   5  -1  12        2.65        4.92      3.21 o
   6  -1  12        0.68        2.39      5.05 o
  -8   0  12        7.85       13.76      5.90 o
  -7   0  12        2.15        1.17      4.49 o
  -6   0  12        1.48        1.63      3.66 o
  -5   0  12       24.36       22.80      5.42 o
  -4   0  12      400.25      445.53     15.85 o
  -3   0  12       15.12       31.92      5.76 o
  -2   0  12       41.07       53.68      6.56 o
  -1   0  12       49.62       35.20      6.00 o
   0   0  12       70.78       80.61      7.17 o
   1   0  12       53.11       42.44      6.00 o
   2   0  12        1.09       -1.39      2.08 o
   3   0  12        0.01        3.11      2.24 o
   4   0  12        4.60        2.42      2.63 o
   5   0  12       10.74       10.61      5.56 o
  -8   1  12        0.36       -1.46      4.03 o
  -7   1  12        6.18        0.83      4.47 o
  -6   1  12       14.56       20.98      5.39 o
  -5   1  12       69.73       95.39      8.36 o
  -4   1  12        6.80       10.14      4.61 o
  -3   1  12      133.99      134.36      8.71 o
  -2   1  12       23.35       39.96      7.18 o
  -1   1  12      133.61      128.93      6.21 o
   0   1  12       13.79        8.66      3.81 o
   1   1  12      101.42      131.02      8.73 o
   2   1  12       13.81       25.18      3.58 o
   3   1  12        0.99        1.36      2.23 o
   4   1  12        2.68        0.75      2.54 o
   5   1  12        0.04       -2.00      4.20 o
  -8   2  12       10.17        3.43      4.59 o
  -7   2  12        7.74       10.02      4.66 o
  -6   2  12        0.51        1.61      3.98 o
  -5   2  12       10.33        7.61      4.47 o
  -4   2  12      124.89      139.61      9.14 o
  -3   2  12       75.21       74.54      4.72 o
  -2   2  12       24.50       30.43      3.30 o
  -1   2  12        3.39        3.19      3.32 o
   0   2  12      123.01      119.34      8.12 o
   1   2  12       34.96       27.08      5.10 o
   2   2  12        0.58       -0.56      1.91 o
   3   2  12        4.82        8.04      4.64 o
   4   2  12       25.24       25.54      4.41 o
   5   2  12        1.92        0.76      4.59 o
  -8   3  12        6.68        3.56      4.59 o
  -7   3  12       15.56       13.22      5.08 o
  -6   3  12        1.29       -2.51      3.36 o
  -5   3  12       11.66       19.54      3.60 o
  -4   3  12       57.09       73.31      5.07 o
  -3   3  12        7.96        2.27      2.09 o
  -2   3  12        0.28        3.10      2.00 o
  -1   3  12        2.09        3.55      2.07 o
   0   3  12        0.97        3.00      3.14 o
   1   3  12        5.99        7.51      3.81 o
   2   3  12       66.96       57.70      6.44 o
   3   3  12       36.80       38.29      4.72 o
   4   3  12        0.04       -0.15      4.47 o
   5   3  12        5.39        0.05      5.56 o
  -8   4  12        0.06       -0.81      2.52 o
  -7   4  12       19.42       15.14      3.55 o
  -6   4  12        0.04       -2.31      2.31 o
  -5   4  12       31.43       38.66      4.29 o
  -4   4  12       31.00       40.14      4.07 o
  -3   4  12        1.39        0.05      2.33 o
  -2   4  12       61.73       69.16      4.34 o
  -1   4  12        3.72       -2.33      2.65 o
   0   4  12       42.05       37.56      5.44 o
   1   4  12       30.47       21.78      4.88 o
   2   4  12       29.43       21.76      7.27 o
   3   4  12       11.16       13.28      3.68 o
   4   4  12       10.74       14.27      5.71 o
  -8   5  12        4.05        0.83      3.36 o
  -7   5  12        6.71        1.56      3.76 o
  -6   5  12       16.68       15.40      6.17 o
  -5   5  12       62.19       64.34      5.14 o
  -4   5  12       26.17       29.55      3.76 o
  -3   5  12      127.84      116.01      5.54 o
  -2   5  12       47.88       57.07      4.13 o
  -1   5  12        2.65        1.76      1.94 o
   0   5  12       94.68       87.61      7.58 o
   1   5  12        4.29        4.49      3.19 o
   2   5  12        2.72        1.85      2.31 o
   3   5  12       14.71       11.21      3.49 o
   4   5  12        0.98       -2.83      4.59 o
  -8   6  12        2.66        2.36      3.76 o
  -7   6  12       20.95       22.27      5.86 o
  -6   6  12        0.06        1.22      3.66 o
  -5   6  12        0.10       -0.17      3.09 o
  -4   6  12        2.66        3.46      3.14 o
  -3   6  12       19.98       19.99      3.13 o
  -2   6  12        0.22       -1.17      1.89 o
  -1   6  12       22.70       26.51      3.32 o
   0   6  12        0.68        3.43      2.75 o
   1   6  12        2.60        4.35      3.14 o
   2   6  12        4.40        5.98      3.79 o
   3   6  12        9.13        7.83      5.20 o
  -8   7  12        0.04        0.90      3.60 o
  -7   7  12        8.84        6.05      4.13 o
  -6   7  12        0.35       -1.14      3.51 o
  -5   7  12        7.12       10.85      4.42 o
  -4   7  12        8.07       12.05      4.32 o
  -3   7  12        5.86        4.66      3.51 o
  -2   7  12       11.68       11.88      3.98 o
  -1   7  12       22.66       18.61      3.79 o
   0   7  12        0.27        0.63      2.61 o
   1   7  12       20.18        6.00      3.96 o
   3   7  12        0.04       -3.71      3.71 o
  -8   8  12        2.04        1.68      3.96 o
  -7   8  12        9.43        9.97      4.95 o
  -6   8  12        1.80        2.24      3.86 o
  -5   8  12       10.71       11.93      4.69 o
  -4   8  12        6.54        3.26      3.74 o
  -3   8  12       26.54       18.61      4.98 o
  -2   8  12        7.11        5.39      3.71 o
  -1   8  12       33.90       29.93      5.30 o
  -7   9  12        6.56        6.42      4.39 o
  -6   9  12        2.64        3.41      4.25 o
  -5   9  12        9.06        2.61      4.05 o
  -4   9  12       21.54       10.48      4.47 o
  -3   9  12        4.40        1.27      3.81 o
  -2   9  12        0.43       -1.78      3.39 o
  -1   9  12        1.08        6.61      4.15 o
  -7  10  12        6.50        9.95      4.95 o
  -6  10  12       18.13       18.17      5.95 o
  -5  10  12        0.17        3.22      4.52 o
  -4  10  12        1.75        5.22      4.27 o
  -3  10  12       12.27        4.44      4.17 o
  -2  10  12        5.71        9.02      4.47 o
  -1  10  12        9.16        7.56      4.56 o
  -6  11  12        0.02       -3.22      4.03 o
  -5  11  12        2.56        1.00      4.66 o
  -4  11  12        1.48        1.56      4.35 o
  -3  11  12        5.93       -1.36      3.66 o
  -2  11  12        0.72        2.95      4.17 o
  -1  11  12       12.88        9.05      5.22 o
  -5  12  12        0.23        5.32      4.91 o
  -4  12  12        0.01       -3.46      3.46 o
  -3  12  12        0.22       -3.29      3.29 o
  -2  12  12        7.84       11.22      5.42 o
   3 -12  13        0.60        2.97      4.08 o
  -3 -11  13       21.96       36.56      7.78 o
  -2 -11  13       11.31       10.90      5.81 o
  -1 -11  13        5.23        7.88      4.49 o
   2 -11  13        0.64        0.68      3.41 o
   3 -11  13        0.11        0.85      3.63 o
   4 -11  13        0.00       -3.79      3.79 o
  -4 -10  13        1.01       -4.47      4.47 o
  -3 -10  13        1.29       -1.95      4.39 o
  -2 -10  13        0.90       -1.83      4.05 o
  -1 -10  13        2.59        2.65      4.35 o
   0 -10  13        8.94        5.73      4.05 o
   1 -10  13        0.14        3.43      3.63 o
   2 -10  13        2.65        4.21      2.27 o
   3 -10  13       13.50        5.90      4.37 o
   4 -10  13        6.47        0.80      4.32 o
  -4  -9  13       35.05       50.51      8.12 o
  -3  -9  13       26.27       26.59      6.64 o
  -2  -9  13       13.88       23.68      6.15 o
  -1  -9  13       10.22        9.27      4.95 o
   0  -9  13        4.46        3.96      4.08 o
   1  -9  13       17.70       10.22      4.32 o
   2  -9  13        0.33        0.74      2.09 o
   3  -9  13        8.89       15.95      3.24 o
   4  -9  13        0.55        3.22      2.81 o
   5  -9  13        0.02        4.69      4.37 o
  -5  -8  13        0.02       -4.47      4.47 o
  -4  -8  13        4.22        6.29      5.34 o
  -3  -8  13       20.05       27.66      6.66 o
  -2  -8  13       11.85       10.58      4.74 o
  -1  -8  13        1.02       -3.14      3.14 o
   0  -8  13       24.47       41.03      6.34 o
   1  -8  13       37.12       40.91      6.34 o
   2  -8  13        2.81        2.78      2.30 o
   3  -8  13        0.03        1.55      2.26 o
   4  -8  13        0.57        1.86      2.46 o
   5  -8  13        0.82        2.96      3.39 o
  -6  -7  13        0.37       -4.64      4.64 o
  -5  -7  13       14.93       22.90      6.73 o
  -4  -7  13        2.88        1.88      4.59 o
  -3  -7  13       22.70       23.83      6.10 o
  -2  -7  13        1.59        4.81      4.25 o
  -1  -7  13      121.20      133.92      9.95 o
   0  -7  13       13.16       23.63      5.32 o
   1  -7  13        6.36        3.74      3.71 o
   2  -7  13        6.10        2.94      2.35 o
   3  -7  13        0.59        1.63      2.45 o
   4  -7  13        0.05        4.28      2.60 o
   5  -7  13        1.69        4.15      2.80 o
  -6  -6  13        1.83        0.24      5.10 o
  -5  -6  13        3.18        2.44      4.66 o
  -4  -6  13        5.46       -0.32      4.17 o
  -3  -6  13       71.05       66.34      8.02 o
  -2  -6  13        9.44       16.75      5.32 o
  -1  -6  13       44.66       49.88      6.93 o
   0  -6  13       31.66       36.15      6.03 o
   1  -6  13        7.65        9.73      4.13 o
   2  -6  13        1.30        4.49      3.17 o
   3  -6  13        0.02        0.42      2.08 o
   4  -6  13        0.02        1.42      2.44 o
   5  -6  13        1.76        3.23      3.08 o
  -6  -5  13        0.11       -4.05      4.05 o
  -5  -5  13        0.33        3.12      4.39 o
  -4  -5  13       20.29        6.46      4.74 o
  -3  -5  13        1.43       -0.12      4.22 o
  -2  -5  13       38.14       33.91      6.20 o
  -1  -5  13       22.80       15.49      5.17 o
   0  -5  13        5.21        1.75      3.98 o
   1  -5  13        2.64        1.80      3.22 o
   2  -5  13        0.01       -0.19      2.65 o
   3  -5  13        1.03        3.24      2.41 o
   4  -5  13       11.38       12.36      3.25 o
   5  -5  13        1.14        0.32      2.55 o
  -7  -4  13        1.71        4.22      5.73 o
  -6  -4  13       42.46       46.82      8.07 o
  -5  -4  13        9.12        4.69      4.66 o
  -4  -4  13      202.70      214.36     12.66 o
  -3  -4  13       17.87       29.97      6.27 o
  -2  -4  13       25.56       24.63      5.54 o
  -1  -4  13       58.11       74.56      7.68 o
   0  -4  13        0.50        3.51      3.71 o
   1  -4  13        8.30        9.56      3.93 o
   2  -4  13        3.61        3.98      3.31 o
   3  -4  13        1.29        1.60      2.31 o
   4  -4  13        1.95        3.69      4.19 o
   5  -4  13        0.01        0.79      2.63 o
  -7  -3  13        0.06       -4.08      4.08 o
  -6  -3  13       14.04       20.17      6.20 o
  -5  -3  13      105.21      121.59     10.43 o
  -4  -3  13       43.66       42.49      6.85 o
  -3  -3  13       29.07       28.42      5.78 o
  -2  -3  13        2.67       -0.63      3.43 o
  -1  -3  13        4.78        1.80      3.79 o
   0  -3  13        1.35        7.34      4.22 o
   1  -3  13        2.71       -2.36      2.61 o
   2  -3  13        1.58        5.76      3.63 o
   3  -3  13       31.46       25.04      4.35 o
   4  -3  13        1.93        0.23      2.42 o
   5  -3  13        0.79        4.11      2.98 o
  -7  -2  13        4.94       -3.93      4.32 o
  -6  -2  13       15.62       19.08      5.83 o
  -5  -2  13       51.94       62.49      7.93 o
  -4  -2  13       23.55       27.12      6.05 o
  -3  -2  13       12.58        8.56      4.42 o
  -2  -2  13        4.05        2.97      3.83 o
  -1  -2  13       13.66       14.61      4.93 o
   0  -2  13      100.29       94.41      8.15 o
   1  -2  13        6.18       11.42      4.20 o
   2  -2  13       19.74       21.22      5.05 o
   3  -2  13        1.11        2.18      2.03 o
   4  -2  13       18.04       14.54      5.50 o
   5  -2  13        0.28        1.55      2.98 o
  -7  -1  13       36.24       31.36      7.12 o
  -6  -1  13        4.45        9.24      4.74 o
  -5  -1  13       22.68       21.39      5.42 o
  -4  -1  13       10.30       -0.71      3.93 o
  -3  -1  13        5.71        0.93      3.81 o
  -2  -1  13        2.39        2.34      4.00 o
  -1  -1  13      103.07      118.83      8.73 o
   0  -1  13        5.79       10.78      4.27 o
   1  -1  13        2.31        4.86      3.31 o
   2  -1  13        5.52        5.08      3.53 o
   3  -1  13       10.03        7.57      2.95 o
   4  -1  13       15.41       19.08      4.14 o
   5  -1  13        5.17        7.93      3.72 o
  -8   0  13        3.35       -4.52      4.52 o
  -7   0  13        0.07       -1.49      3.93 o
  -6   0  13       21.99       26.86      6.22 o
  -5   0  13       80.42       68.07      7.76 o
  -4   0  13       82.25       72.83      7.63 o
  -3   0  13        8.91        7.15      4.27 o
  -2   0  13       18.98       26.37      5.61 o
  -1   0  13       26.44       45.36      6.49 o
   0   0  13        0.50        1.10      3.24 o
   1   0  13       38.26       37.68      5.90 o
   2   0  13       59.84       62.03      7.37 o
   3   0  13        0.05        0.49      2.18 o
   4   0  13       26.65       35.38      6.07 o
   5   0  13        0.03        3.98      5.64 o
  -8   1  13        2.55        6.59      5.32 o
  -7   1  13       12.03        3.04      4.69 o
  -6   1  13       10.86       10.78      4.81 o
  -5   1  13        2.82       -3.66      3.66 o
  -4   1  13      174.12      190.53     10.82 o
  -3   1  13       42.67       54.29      6.66 o
  -2   1  13      154.12      148.40      6.26 o
  -1   1  13       19.91       10.70      4.61 o
   0   1  13       40.75       52.80      6.46 o
   1   1  13        9.26        3.24      3.17 o
   2   1  13        1.62        5.20      3.36 o
   3   1  13        3.25        3.29      2.50 o
   4   1  13       29.78       30.16      7.35 o
   5   1  13        6.57        2.58      5.17 o
  -8   2  13        3.06        5.90      5.10 o
  -7   2  13       32.06       25.57      5.95 o
  -6   2  13       14.19       10.04      5.05 o
  -5   2  13      295.61      299.39     13.76 o
  -4   2  13       77.24       70.71      5.17 o
  -3   2  13       35.98       43.75      4.30 o
  -2   2  13        9.30       12.94      2.79 o
  -1   2  13       40.79       46.19      6.17 o
   0   2  13        0.96       -2.02      2.95 o
   1   2  13       11.92        9.97      4.13 o
   2   2  13       88.31      132.34      9.95 o
   3   2  13       46.88       60.70      8.34 o
   4   2  13        4.87        1.06      2.96 o
  -8   3  13        0.24        1.88      4.42 o
  -7   3  13        5.69        6.66      4.93 o
  -6   3  13        2.53        5.56      4.52 o
  -5   3  13       20.05       18.88      5.34 o
  -4   3  13        2.64        2.25      2.41 o
  -3   3  13        1.86       -0.03      2.12 o
  -2   3  13        3.86        0.41      1.68 o
  -1   3  13        1.25        1.14      3.04 o
   0   3  13        0.09        2.05      3.07 o
   1   3  13        2.12        6.76      3.41 o
   2   3  13       73.82       83.64      8.71 o
   3   3  13        3.41        0.67      2.95 o
   4   3  13        4.34        3.91      5.12 o
  -8   4  13        0.39       -0.41      3.71 o
  -7   4  13        0.53       -1.48      2.52 o
  -6   4  13        7.17        1.11      3.25 o
  -5   4  13       26.38       21.08      3.75 o
  -4   4  13       10.02        5.51      2.87 o
  -3   4  13       56.94       65.09      4.83 o
  -2   4  13        2.68       -0.46      1.96 o
  -1   4  13        0.46        1.03      3.11 o
   0   4  13        8.29        8.85      3.81 o
   1   4  13       93.87       86.17      8.29 o
   2   4  13        8.85        6.49      4.30 o
   3   4  13        6.69       11.42      4.64 o
   4   4  13        2.28       -4.35      4.59 o
  -8   5  13        7.59        9.75      4.59 o
  -7   5  13       10.86       10.56      4.69 o
  -6   5  13        1.01        2.75      3.74 o
  -5   5  13        6.10        6.53      3.08 o
  -4   5  13        6.40        7.30      2.90 o
  -3   5  13        0.44       -0.85      4.13 o
  -2   5  13       49.87       39.70      6.31 o
  -1   5  13        0.72        1.05      1.98 o
   0   5  13       38.65       54.39      6.51 o
   1   5  13       15.48       21.59      5.08 o
   2   5  13        1.14        1.51      3.51 o
   3   5  13        4.41       10.31      5.08 o
  -8   6  13        0.00        0.29      3.41 o
  -7   6  13        0.00       -2.27      3.60 o
  -6   6  13        0.39       -1.07      3.39 o
  -5   6  13        0.99        1.12      3.58 o
  -4   6  13        0.12       -2.56      2.56 o
  -3   6  13        2.44        1.25      2.32 o
  -2   6  13        5.65        3.75      4.00 o
  -1   6  13        0.19        0.29      2.58 o
   0   6  13        0.65       -0.37      2.75 o
   1   6  13       15.42        7.15      4.13 o
   2   6  13        0.93        3.74      3.93 o
  -7   7  13        0.98       -1.61      3.60 o
  -6   7  13        9.84       15.90      5.49 o
  -5   7  13        1.97        2.00      3.63 o
  -4   7  13        2.38       12.17      4.54 o
  -3   7  13       28.93       24.09      5.25 o
  -2   7  13       16.15       14.95      4.56 o
  -1   7  13       18.83       11.93      4.25 o
   0   7  13        7.91       16.27      4.61 o
   1   7  13        0.05       -3.14      3.14 o
   2   7  13        0.06        5.39      4.35 o
  -7   8  13        4.52        6.61      4.83 o
  -6   8  13        1.75       -1.97      3.56 o
  -5   8  13        1.35        4.74      3.98 o
  -4   8  13        0.00        0.15      3.24 o
  -3   8  13       20.87       17.41      5.20 o
  -2   8  13        0.77       -2.95      2.95 o
  -1   8  13       15.66        7.39      4.17 o
  -7   9  13        2.26        7.27      5.27 o
  -6   9  13       15.65       19.32      6.15 o
  -5   9  13        0.09       -1.63      3.43 o
  -4   9  13        3.25        5.76      4.64 o
  -3   9  13       46.44       53.41      7.07 o
  -2   9  13        6.47       10.12      4.88 o
  -1   9  13        0.28        4.03      4.20 o
  -6  10  13        2.13        0.71      4.81 o
  -5  10  13        0.32       -3.76      3.76 o
  -4  10  13        2.42        7.41      4.52 o
  -3  10  13        3.42       -0.41      4.00 o
  -2  10  13        0.24       -3.04      3.04 o
  -1  10  13        0.58       -1.70      4.00 o
  -5  11  13        0.41       -0.85      4.59 o
  -4  11  13        0.89       -2.80      4.30 o
  -3  11  13        1.24       -0.68      3.96 o
  -2  11  13        0.77        2.05      4.47 o
  -2 -11  14        2.13       11.35      5.76 o
  -1 -11  14        0.85       -4.17      4.17 o
  -3 -10  14        2.24        3.58      5.15 o
  -2 -10  14        3.59        2.85      4.86 o
  -1 -10  14        0.41       -3.19      3.91 o
   0 -10  14        0.60        5.54      4.15 o
   1 -10  14        1.50        9.27      4.39 o
   2 -10  14        0.55        1.73      3.07 o
  -4  -9  14        0.46        0.32      5.17 o
  -3  -9  14        1.62        5.39      4.88 o
  -2  -9  14        0.16        0.80      4.44 o
  -1  -9  14        9.86       14.98      5.69 o
   0  -9  14        0.94        2.95      3.83 o
   1  -9  14       23.29       22.17      5.73 o
   2  -9  14        0.23        0.85      3.12 o
   3  -9  14        0.00        9.22      3.34 o
   4  -9  14        0.07        2.72      2.63 o
  -4  -8  14        3.00        4.42      5.25 o
  -3  -8  14        2.63        0.27      4.47 o
  -2  -8  14        0.00       -1.05      3.88 o
  -1  -8  14        3.33       -3.29      3.29 o
   0  -8  14        1.28       10.07      4.56 o
   1  -8  14        8.13       14.17      4.66 o
   2  -8  14        5.56        5.64      3.56 o
   3  -8  14        2.13       -0.54      2.58 o
   4  -8  14        0.89        1.23      2.37 o
  -5  -7  14       17.24       15.83      6.61 o
  -4  -7  14        1.86        2.44      4.66 o
  -3  -7  14        5.01        9.34      5.00 o
  -2  -7  14        9.38        9.85      5.00 o
  -1  -7  14        5.42        0.29      4.17 o
   0  -7  14        3.21        2.97      3.93 o
   1  -7  14        4.45        7.32      4.25 o
   2  -7  14        0.42        7.39      3.69 o
   3  -7  14        0.38       -0.41      2.80 o
   4  -7  14        0.45        1.60      2.52 o
  -6  -6  14        0.09       -4.15      4.15 o
  -5  -6  14        0.15        2.02      4.81 o
  -4  -6  14        2.50        1.58      4.69 o
  -3  -6  14       25.88       29.54      6.29 o
  -2  -6  14        4.01       -0.44      4.05 o
  -1  -6  14       40.11       42.98      6.95 o
   0  -6  14       13.77       15.24      5.05 o
   1  -6  14        0.16        4.44      3.79 o
   2  -6  14        8.80        4.32      3.56 o
   3  -6  14        3.39        4.47      3.41 o
   4  -6  14        3.83        2.71      2.46 o
  -6  -5  14        0.05       -4.25      4.25 o
  -5  -5  14        0.64       -3.79      3.79 o
  -4  -5  14       16.17       17.53      5.88 o
  -3  -5  14       30.45       31.02      6.34 o
  -2  -5  14       39.57       38.61      6.68 o
  -1  -5  14       24.50       34.25      6.61 o
   0  -5  14        2.12        2.34      3.76 o
   1  -5  14        1.79        9.34      4.03 o
   2  -5  14        1.05        3.17      2.97 o
   3  -5  14        3.78        3.17      3.22 o
   4  -5  14        0.99        1.33      2.44 o
   5  -5  14        0.40        0.88      2.96 o
  -6  -4  14        3.74        2.36      4.83 o
  -5  -4  14        2.08       -3.56      3.56 o
  -4  -4  14       28.74       43.49      7.34 o
  -3  -4  14       18.92       17.14      5.47 o
  -2  -4  14        0.17       -3.02      3.46 o
  -1  -4  14       30.36       38.46      6.59 o
   0  -4  14        2.64       -3.09      3.09 o
   1  -4  14        0.07        0.44      3.04 o
   2  -4  14        0.60        5.05      3.41 o
   3  -4  14        3.08        1.44      3.39 o
   4  -4  14        3.48        2.88      2.45 o
   5  -4  14        1.62        2.44      3.13 o
  -7  -3  14        0.19        3.76      5.20 o
  -6  -3  14       42.55       38.63      7.63 o
  -5  -3  14        1.20        1.39      4.44 o
  -4  -3  14       15.86       15.44      5.73 o
  -3  -3  14        0.18       -1.78      3.91 o
  -2  -3  14       37.98       34.10      6.27 o
  -1  -3  14       23.17       28.78      5.90 o
   0  -3  14       48.36       69.93      7.85 o
   1  -3  14        5.83        9.51      4.10 o
   2  -3  14       13.05       10.46      4.27 o
   3  -3  14        0.61       -0.49      2.95 o
   4  -3  14        5.11        5.31      2.71 o
   5  -3  14        0.19       -0.65      3.02 o
  -7  -2  14        0.74        0.44      4.86 o
  -6  -2  14       19.94        9.02      5.34 o
  -5  -2  14        3.60       10.90      5.20 o
  -4  -2  14        2.41       -2.07      3.74 o
  -3  -2  14        9.57       11.30      4.93 o
  -2  -2  14       10.63        3.56      4.25 o
  -1  -2  14        0.57       -3.46      3.48 o
   0  -2  14        1.33        1.66      3.88 o
   1  -2  14        5.54       -1.12      3.12 o
   2  -2  14        1.80        8.10      3.81 o
   3  -2  14        9.98       11.86      4.86 o
   4  -2  14        2.69        7.08      3.09 o
  -7  -1  14       20.00        5.59      5.20 o
  -6  -1  14        2.96        2.09      4.52 o
  -5  -1  14        1.80        2.27      4.22 o
  -4  -1  14       25.57       32.76      6.32 o
  -3  -1  14        0.07        0.93      4.22 o
  -2  -1  14        4.00        2.65      4.08 o
  -1  -1  14        1.37        6.22      4.05 o
   0  -1  14        4.20        2.39      3.66 o
   1  -1  14       10.37        9.19      3.96 o
   2  -1  14        9.53        7.66      4.03 o
   3  -1  14        0.37       11.59      4.49 o
   4  -1  14       18.10       32.59      5.01 o
  -7   0  14        6.72        5.90      4.88 o
  -6   0  14       28.28       23.51      6.32 o
  -5   0  14        0.04       -2.24      3.88 o
  -4   0  14       20.97       25.61      5.93 o
  -3   0  14        3.69        7.90      4.30 o
  -2   0  14       57.13       56.29      4.46 o
  -1   0  14        5.02        1.92      3.58 o
   0   0  14        0.05        0.37      3.07 o
   1   0  14        4.25        6.85      3.63 o
   2   0  14        3.90        8.71      3.71 o
   3   0  14        6.55       10.68      4.47 o
   4   0  14        3.02       -0.93      2.87 o
  -7   1  14        2.57       -0.32      4.52 o
  -6   1  14       15.01       20.93      6.03 o
  -5   1  14       29.26       25.26      5.98 o
  -4   1  14       11.43        4.74      4.69 o
  -3   1  14       22.44       21.51      7.30 o
  -2   1  14       20.20       16.36      7.38 o
  -1   1  14        0.32       -3.46      3.46 o
   0   1  14        1.13        4.74      3.34 o
   1   1  14       14.06        5.44      3.66 o
   2   1  14        6.21        5.90      3.53 o
   3   1  14        7.32        8.68      4.44 o
   4   1  14        4.36        5.27      4.39 o
  -7   2  14       13.04       22.85      6.59 o
  -6   2  14        5.54       10.53      5.03 o
  -5   2  14       19.14       14.32      5.15 o
  -4   2  14        2.76        1.73      2.44 o
  -3   2  14        0.30        1.96      2.44 o
  -2   2  14       10.93       19.20      3.23 o
  -1   2  14       41.86       46.41      6.61 o
   0   2  14       21.85       19.98      5.00 o
   1   2  14       38.80       35.95      6.20 o
   2   2  14       82.62       72.88      8.56 o
   3   2  14        0.02        5.30      4.10 o
   4   2  14        1.00        6.34      4.54 o
  -7   3  14        6.83        3.44      3.09 o
  -6   3  14        0.61        0.44      4.53 o
  -5   3  14       80.69       84.39      6.06 o
  -4   3  14        0.51       -0.82      2.46 o
  -3   3  14        7.33        3.75      2.47 o
  -2   3  14        5.33        1.25      2.19 o
  -1   3  14       14.42       12.66      4.15 o
   0   3  14        0.22       -2.48      2.48 o
   1   3  14      100.59      102.10      9.10 o
   2   3  14        2.59        6.76      3.96 o
   3   3  14        6.52        0.41      4.10 o
  -7   4  14       10.77        6.29      3.29 o
  -6   4  14        0.48       -0.11      3.31 o
  -5   4  14        0.45        0.49      2.57 o
  -4   4  14        2.39        2.06      2.63 o
  -3   4  14        3.42        2.48      2.40 o
  -2   4  14        2.35        1.12      2.30 o
  -1   4  14        9.12        8.10      3.83 o
   0   4  14       21.05       17.51      4.59 o
   1   4  14       19.51       25.43      5.32 o
   2   4  14        0.01        2.61      3.69 o
   3   4  14        1.00        7.44      4.69 o
  -7   5  14        1.98       -0.73      4.15 o
  -6   5  14        0.10        1.00      4.03 o
  -5   5  14        2.59        1.04      2.74 o
  -4   5  14        1.17        0.94      2.46 o
  -3   5  14        6.78        8.65      2.98 o
  -2   5  14        2.96        3.91      4.94 o
  -1   5  14        2.38        0.73      2.51 o
   0   5  14        3.62        5.78      3.36 o
   1   5  14        1.45       -0.49      2.65 o
   2   5  14        3.46        2.29      3.71 o
  -7   6  14        1.93        3.09      4.25 o
  -6   6  14        1.14        2.65      3.88 o
  -5   6  14        8.18       -0.29      3.69 o
  -4   6  14        8.24        1.68      3.39 o
  -3   6  14        4.47        8.17      4.03 o
  -2   6  14        0.60        0.60      3.79 o
  -1   6  14       11.85        7.63      3.63 o
   0   6  14        2.36        1.22      2.75 o
   1   6  14        0.43        0.46      3.48 o
   2   6  14        2.65        6.64      4.78 o
  -7   7  14       17.04       15.36      5.90 o
  -6   7  14        2.11        0.78      3.69 o
  -5   7  14        4.40        1.02      3.66 o
  -4   7  14       17.08        9.22      4.35 o
  -3   7  14       23.40       19.05      5.20 o
  -2   7  14        3.82        0.73      3.60 o
   0   7  14        2.39        5.42      3.19 o
   1   7  14        1.88       -3.00      3.34 o
  -6   8  14       11.86       19.15      5.90 o
  -5   8  14        0.08        7.22      4.52 o
  -4   8  14        1.87       -1.05      3.48 o
  -3   8  14       15.21       19.39      5.27 o
  -2   8  14        0.72       -3.43      3.43 o
  -6   9  14        4.43        2.31      4.56 o
  -5   9  14        3.29       11.95      5.32 o
  -4   9  14        3.89        0.32      3.98 o
  -3   9  14        2.03        0.24      3.79 o
  -2   9  14        3.31        5.44      4.17 o
  -5  10  14        2.03       -3.69      3.69 o
  -4  10  14       14.19        8.58      4.83 o
  -3  10  14       10.07        6.81      4.64 o
  -2  10  14       10.34        5.30      4.83 o
  -2 -10  15        0.19       -1.92      4.74 o
  -1 -10  15        1.61       -0.46      4.39 o
   0 -10  15        0.31        5.66      4.37 o
   1 -10  15        0.10        6.51      3.91 o
   2 -10  15       12.27       20.15      5.00 o
  -3  -9  15        1.50        1.61      4.66 o
  -2  -9  15        0.12       -4.20      4.20 o
  -1  -9  15        9.96        2.46      4.44 o
   0  -9  15       36.02       24.24      6.25 o
   1  -9  15        1.91        1.49      3.48 o
   2  -9  15        0.00        8.88      3.81 o
   3  -9  15        2.28        9.53      3.83 o
  -4  -8  15        3.45       -4.74      4.74 o
  -3  -8  15        0.78        4.81      5.12 o
  -2  -8  15        0.04        0.76      4.47 o
  -1  -8  15        0.06       -2.56      3.88 o
   0  -8  15        1.07        7.58      4.54 o
   1  -8  15        4.17        7.37      4.47 o
   2  -8  15        0.42        2.97      3.19 o
   3  -8  15        0.69        9.24      3.91 o
  -4  -7  15        2.14       -2.78      4.69 o
  -3  -7  15        0.00       -4.15      4.15 o
  -2  -7  15        0.48       -3.58      3.58 o
  -1  -7  15        1.48        0.00      4.13 o
   0  -7  15       15.35       23.70      6.17 o
   1  -7  15        1.59        1.51      3.31 o
   2  -7  15       11.64       10.73      4.59 o
   3  -7  15        0.10        1.05      3.17 o
  -5  -6  15        0.48        6.64      5.30 o
  -4  -6  15       19.51        9.34      6.03 o
  -3  -6  15        0.51        0.15      4.49 o
  -2  -6  15        4.90        2.41      4.27 o
  -1  -6  15        4.59        4.66      4.22 o
   0  -6  15        0.04        0.32      3.96 o
   1  -6  15        5.54        5.22      3.79 o
   2  -6  15        0.82        3.46      3.36 o
   3  -6  15        0.15        2.17      3.69 o
   4  -6  15        0.06        5.88      3.83 o
  -5  -5  15        5.13       -0.58      5.05 o
  -4  -5  15        5.15       -1.12      4.44 o
  -3  -5  15       43.04       37.41      7.24 o
  -2  -5  15        0.00       -2.46      3.69 o
  -1  -5  15        2.23        3.22      4.25 o
   0  -5  15        5.04        3.46      3.91 o
   1  -5  15        3.95        0.73      3.07 o
   2  -5  15        0.09        2.51      3.26 o
   3  -5  15        2.36       -0.76      2.90 o
   4  -5  15        4.66        4.44      4.13 o
  -6  -4  15        1.94       -1.17      5.32 o
  -5  -4  15        0.00        0.73      4.74 o
  -4  -4  15       10.42        7.80      5.25 o
  -3  -4  15       10.34        8.00      4.95 o
  -2  -4  15       49.72       68.17      8.36 o
  -1  -4  15       10.17        7.12      4.78 o
   0  -4  15        0.01        6.07      4.47 o
   1  -4  15        3.75        4.47      3.36 o
   2  -4  15        7.93       11.15      4.32 o
   3  -4  15        4.01        7.07      4.08 o
   4  -4  15        0.24        4.39      4.05 o
  -6  -3  15       11.41        9.63      5.86 o
  -5  -3  15        3.34       10.82      5.76 o
  -4  -3  15       30.91       36.73      7.07 o
  -3  -3  15        1.20       -4.20      4.20 o
  -2  -3  15       12.63        8.83      5.10 o
  -1  -3  15       37.06       42.95      7.15 o
   0  -3  15       19.10       16.44      5.27 o
   1  -3  15       12.74       16.34      4.86 o
   2  -3  15        0.05        1.56      3.19 o
   3  -3  15        0.28        5.64      3.79 o
   4  -3  15        0.82        3.26      4.08 o
  -6  -2  15       16.21       20.32      6.61 o
  -5  -2  15        7.53        6.46      5.05 o
  -4  -2  15       52.34       53.92      8.07 o
  -3  -2  15       52.07       60.27      7.80 o
  -2  -2  15        1.33        0.07      4.30 o
  -1  -2  15        2.08        5.93      4.47 o
   0  -2  15        0.80       -0.61      3.39 o
   1  -2  15        0.01        3.04      3.53 o
   2  -2  15        0.01        3.26      3.26 o
   3  -2  15        1.88        2.36      3.56 o
   4  -2  15        5.24        5.86      4.81 o
  -7  -1  15        8.01       -2.14      4.95 o
  -6  -1  15       41.71       36.34      7.63 o
  -5  -1  15       28.26       35.32      7.02 o
  -4  -1  15        1.62       -1.22      4.49 o
  -3  -1  15       31.89       40.52      7.24 o
  -2  -1  15      127.43      135.59     10.12 o
  -1  -1  15        7.05        6.20      4.49 o
   0  -1  15        0.31        2.19      3.86 o
   1  -1  15        0.19        2.58      3.14 o
   2  -1  15        0.08        6.15      3.76 o
   3  -1  15        2.06        5.22      4.15 o
   4  -1  15        0.19        3.76      4.32 o
  -7   0  15        7.03       15.10      6.37 o
  -6   0  15        9.41        7.58      5.54 o
  -5   0  15        4.89        8.39      4.86 o
  -4   0  15       37.38       39.68      7.12 o
  -3   0  15       35.84       37.12      6.95 o
  -2   0  15       31.06       32.86      6.42 o
  -1   0  15        2.58       -0.19      3.66 o
   0   0  15        0.23       -2.56      2.78 o
   1   0  15        1.37        2.34      3.26 o
   2   0  15       29.72       35.37      6.54 o
   3   0  15        0.27        4.39      3.63 o
  -7   1  15        0.20        1.66      5.00 o
  -6   1  15       11.43       14.27      5.98 o
  -5   1  15       19.23       18.52      5.73 o
  -4   1  15        0.00        2.48      3.15 o
  -3   1  15        1.81        7.71      2.83 o
  -2   1  15        1.30        1.80      4.20 o
  -1   1  15        1.17        8.92      4.03 o
   0   1  15        6.95        2.46      3.41 o
   1   1  15        5.65        8.75      3.98 o
   2   1  15        1.03        3.48      3.60 o
   3   1  15       14.89       14.95      5.10 o
  -7   2  15        0.08        2.00      4.78 o
  -6   2  15        2.89        3.53      5.00 o
  -5   2  15       24.54       28.78      4.49 o
  -4   2  15       20.50       11.97      4.04 o
  -3   2  15       15.92       15.55      3.47 o
  -2   2  15        3.49        6.27      4.27 o
  -1   2  15        1.91       -2.53      3.02 o
   0   2  15        5.48       14.05      4.42 o
   1   2  15       80.63       80.80      8.56 o
   2   2  15        0.21        0.17      3.36 o
   3   2  15       25.09       24.17      6.05 o
  -7   3  15        0.51        0.82      3.09 o
  -6   3  15        5.26        4.09      3.14 o
  -5   3  15        1.96        1.19      2.80 o
  -4   3  15       10.37       13.83      3.63 o
  -3   3  15        0.01        0.75      2.55 o
  -2   3  15       24.03       17.19      5.05 o
  -1   3  15        4.99        2.36      3.43 o
   0   3  15        1.37       -0.10      3.12 o
   1   3  15        4.97        2.31      3.51 o
   2   3  15        5.43       12.27      4.64 o
  -7   4  15        5.27        3.88      4.10 o
  -6   4  15        0.00       -1.97      2.88 o
  -5   4  15        4.34        4.33      4.80 o
  -4   4  15        0.24        0.90      2.47 o
  -3   4  15       13.74       11.92      6.53 o
  -2   4  15        0.00       -3.00      3.00 o
  -1   4  15        6.98        6.10      3.79 o
   0   4  15        7.16       -2.00      3.14 o
   1   4  15        6.49        2.05      3.19 o
   2   4  15       10.17        4.66      3.93 o
  -7   5  15       21.51       13.17      5.49 o
  -6   5  15        6.89        3.41      4.42 o
  -5   5  15        7.61       12.25      4.93 o
  -4   5  15        1.75        3.53      6.03 o
  -3   5  15       10.41        1.52      2.65 o
  -2   5  15        0.00       -0.71      3.09 o
  -1   5  15       24.26       20.95      4.91 o
   0   5  15        1.67        6.27      3.46 o
   1   5  15        0.46        5.03      3.71 o
   2   5  15        4.31       11.39      5.25 o
  -6   6  15        9.23       15.22      5.95 o
  -5   6  15        0.37       -1.75      3.39 o
  -4   6  15        4.92        8.24      4.10 o
  -3   6  15       17.21        6.42      4.22 o
  -2   6  15        3.52        7.83      3.71 o
  -1   6  15        1.36        4.88      3.56 o
   0   6  15        0.62        2.41      3.02 o
   1   6  15        4.43        5.27      4.13 o
  -6   7  15        7.01        7.22      4.86 o
  -5   7  15        0.04        0.39      4.05 o
  -4   7  15        1.01        0.00      4.03 o
  -3   7  15        0.51       -3.26      3.26 o
  -5   8  15        1.61       -2.78      4.03 o
  -4   8  15        0.71       -0.39      4.30 o
  -3   8  15        0.38        5.25      4.74 o
  -4   9  15        1.81       -3.96      3.96 o
  -3   9  15        7.65        2.65      4.22 o
  -2  -9  16        0.62       -1.36      4.61 o
  -1  -9  16        4.68        1.90      4.30 o
   0  -9  16        0.92        4.83      4.59 o
   1  -9  16        0.05        6.83      4.37 o
  -3  -8  16        0.51       -1.73      4.95 o
  -2  -8  16        2.07        7.07      5.66 o
  -1  -8  16        2.60        5.56      4.76 o
   0  -8  16       11.06       12.39      5.44 o
   1  -8  16        3.76        7.12      4.49 o
   2  -8  16        2.48        6.59      3.86 o
  -4  -7  16        0.23        2.53      4.91 o
  -3  -7  16        3.85       11.25      5.71 o
  -2  -7  16        0.41       -4.52      4.81 o
  -1  -7  16        1.86       -1.19      4.20 o
   0  -7  16        3.97        6.27      4.47 o
   1  -7  16        3.24       12.42      4.71 o
   2  -7  16        0.08       -1.12      2.92 o
  -4  -6  16        0.18       -4.05      4.05 o
  -3  -6  16        0.04       -3.88      3.88 o
  -2  -6  16        0.15       -3.86      3.86 o
  -1  -6  16        0.06       -3.83      3.83 o
   0  -6  16       11.44        8.51      4.71 o
   1  -6  16        4.89       11.59      4.39 o
   2  -6  16        0.52        1.24      3.26 o
   3  -6  16        0.17        2.58      3.66 o
  -5  -5  16        0.73       -3.66      5.08 o
  -4  -5  16        7.01        9.95      5.78 o
  -3  -5  16       13.41       12.61      5.64 o
  -2  -5  16        7.45        2.83      4.71 o
  -1  -5  16        1.39       -1.22      3.98 o
   0  -5  16        1.97        4.52      4.39 o
   1  -5  16       23.48       23.46      5.90 o
   2  -5  16        8.36        7.44      4.27 o
   3  -5  16        0.00        1.63      3.63 o
  -5  -4  16        0.06       -0.27      5.00 o
  -4  -4  16        7.67        2.14      4.95 o
  -3  -4  16        6.88        6.85      5.03 o
  -2  -4  16        0.02        1.29      4.25 o
  -1  -4  16       16.14        2.34      4.56 o
   0  -4  16        0.04        3.26      3.91 o
   1  -4  16        5.48        2.83      4.20 o
   2  -4  16        0.57        5.95      3.79 o
   3  -4  16        0.70        9.36      4.61 o
  -5  -3  16        1.74       -2.27      4.42 o
  -4  -3  16       42.59       43.76      7.88 o
  -3  -3  16       24.58       34.90      7.20 o
  -2  -3  16       18.83       20.90      6.39 o
  -1  -3  16        1.68        2.14      3.88 o
   0  -3  16        5.62        7.20      4.30 o
   1  -3  16        0.78        2.41      3.79 o
   2  -3  16        2.97        7.66      3.93 o
   3  -3  16        4.21        6.46      4.39 o
  -6  -2  16        0.80       -1.41      5.00 o
  -5  -2  16       12.33       17.31      6.22 o
  -4  -2  16        5.43        4.37      5.34 o
  -3  -2  16       68.97       82.97      9.68 o
  -2  -2  16        7.13       10.12      5.59 o
  -1  -2  16       34.16       36.63      7.02 o
   0  -2  16        2.21        0.49      3.66 o
   1  -2  16        0.64        3.09      3.46 o
   2  -2  16        0.03       -2.24      2.80 o
   3  -2  16        0.96        1.32      3.29 o
  -6  -1  16        1.29       -2.39      5.03 o
  -5  -1  16        6.72        8.80      5.64 o
  -4  -1  16       13.40       13.17      5.93 o
  -3  -1  16       58.95       42.56      7.78 o
  -2  -1  16        3.86        2.75      4.59 o
  -1  -1  16        0.61        2.80      4.15 o
   0  -1  16        1.32        5.95      3.88 o
   1  -1  16        0.04        0.15      3.04 o
   2  -1  16        4.63        9.05      4.13 o
   3  -1  16        0.02       -2.75      2.80 o
  -6   0  16       13.51        8.51      5.93 o
  -5   0  16       18.39       13.59      6.22 o
  -4   0  16       64.87       42.10      7.32 o
  -3   0  16        6.62       13.54      6.10 o
  -2   0  16        2.67       -1.75      3.60 o
  -1   0  16        5.82       -2.17      3.48 o
   0   0  16        1.03        5.86      3.71 o
   1   0  16        0.76        0.39      2.90 o
   2   0  16       12.17       15.95      4.98 o
   3   0  16       34.00       38.41      7.56 o
  -6   1  16        0.09       -0.15      4.71 o
  -5   1  16        4.57        7.97      5.73 o
  -4   1  16       21.67       29.34      4.45 o
  -3   1  16        0.19       -3.96      3.96 o
  -2   1  16        1.52        2.22      3.93 o
  -1   1  16        0.01        2.24      3.74 o
   0   1  16        0.83        1.68      3.29 o
   1   1  16       10.83       14.49      4.83 o
   2   1  16        2.93        9.90      4.59 o
  -6   2  16        7.53        3.50      3.28 o
  -5   2  16        3.27        2.11      4.03 o
  -4   2  16        0.03        1.88      2.98 o
  -3   2  16        6.45        4.76      3.97 o
  -2   2  16       12.09       20.88      5.61 o
  -1   2  16        2.01        2.56      3.69 o
   0   2  16        0.53       -1.80      3.04 o
   1   2  16       13.93       14.29      4.91 o
   2   2  16        8.67       13.15      5.00 o
  -6   3  16        0.12       -5.55      5.55 o
  -5   3  16        1.08       -2.12      3.79 o
  -4   3  16        6.15       11.44      3.53 o
  -3   3  16        0.19        1.36      2.68 o
  -2   3  16        5.29        7.61      4.27 o
  -1   3  16       17.83       21.46      5.47 o
   0   3  16        0.21        3.31      3.69 o
   1   3  16        8.20       12.76      4.56 o
   2   3  16        0.07        5.51      4.10 o
  -6   4  16        0.82        3.81      3.38 o
  -5   4  16        0.01       -0.11      2.90 o
  -4   4  16        0.03        0.46      2.80 o
  -3   4  16        0.18       -0.23      2.65 o
  -2   4  16        2.48        3.79      3.26 o
  -1   4  16       10.95       15.75      4.76 o
   0   4  16        0.76        1.49      3.39 o
   1   4  16        0.42        2.51      3.51 o
  -6   5  16       10.95       20.05      6.12 o
  -5   5  16        0.18        6.95      4.56 o
  -4   5  16        0.00       -0.01      2.72 o
  -3   5  16       17.99       13.62      4.03 o
  -2   5  16       12.55       17.41      4.98 o
  -1   5  16        4.05        9.14      4.10 o
   0   5  16        0.09        0.83      3.02 o
  -5   6  16        0.14        0.63      3.71 o
  -4   6  16        3.77        5.20      4.17 o
  -3   6  16        2.04        2.97      4.00 o
  -1   6  16        8.22       11.22      4.25 o
   0   6  16        0.30       -2.17      3.14 o
  -5   7  16        0.76        2.29      4.22 o
  -4   7  16        4.69        0.73      4.08 o
  -3   7  16        3.28        2.78      4.37 o
  -2  -7  17        6.54       11.22      5.88 o
  -1  -7  17        6.07       11.98      5.49 o
   0  -7  17        0.84        3.07      4.78 o
   1  -7  17        1.93        4.56      3.79 o
  -3  -6  17        0.62       -4.03      4.03 o
  -2  -6  17        0.04        2.51      4.76 o
  -1  -6  17        3.96        0.12      4.52 o
   0  -6  17        1.45        5.25      4.49 o
   1  -6  17        3.21        4.10      4.13 o
  -4  -5  17        6.81        0.27      5.44 o
  -3  -5  17       11.64       10.00      5.56 o
  -2  -5  17        7.38       14.27      5.98 o
  -1  -5  17        0.01        4.74      4.66 o
   0  -5  17        0.05       10.53      4.76 o
   1  -5  17        0.04        2.95      3.66 o
   2  -5  17        2.53        8.68      4.39 o
  -4  -4  17        7.66        2.83      4.64 o
  -3  -4  17        2.23       -3.98      3.98 o
  -2  -4  17       22.13       18.54      6.27 o
  -1  -4  17        5.05       12.30      5.30 o
   0  -4  17        0.84       -3.17      3.17 o
   1  -4  17        3.04       10.65      4.76 o
   2  -4  17        0.28        7.44      4.42 o
  -5  -3  17        3.24        5.88      5.59 o
  -4  -3  17        2.72        0.68      5.42 o
  -3  -3  17       21.91       20.81      6.95 o
  -2  -3  17        0.23       -1.70      4.64 o
  -1  -3  17       55.65       62.83      8.66 o
   0  -3  17        0.92        9.53      4.81 o
   1  -3  17        0.26        3.98      4.22 o
   2  -3  17        0.03        3.96      4.22 o
  -5  -2  17        1.33       -2.12      5.27 o
  -4  -2  17        1.06        8.02      5.51 o
  -3  -2  17        1.81       12.08      5.88 o
  -2  -2  17        0.47        3.51      4.91 o
  -1  -2  17        4.42       12.86      5.69 o
   0  -2  17        0.62        0.49      3.60 o
   1  -2  17        1.18       -1.29      3.07 o
   2  -2  17        0.00        3.09      3.71 o
  -5  -1  17       15.75       11.93      6.64 o
  -4  -1  17       17.48       16.22      6.56 o
  -3  -1  17        2.14       11.76      5.90 o
  -2  -1  17        0.66       -0.54      4.25 o
  -1  -1  17        3.35        8.22      4.91 o
   0  -1  17        0.13       -0.39      3.39 o
   1  -1  17        0.03       -2.41      2.92 o
   2  -1  17        4.45       16.41      5.27 o
  -5   0  17       15.06       13.05      6.42 o
  -4   0  17        2.59        3.03      3.27 o
  -3   0  17        2.26        3.43      5.00 o
  -2   0  17        4.23       -1.00      4.44 o
  -1   0  17        3.21        3.86      4.08 o
   0   0  17        0.00       -1.66      3.31 o
   1   0  17        1.74        4.52      3.83 o
  -5   1  17        3.87       -0.99      2.82 o
  -4   1  17        3.98        9.46      3.59 o
  -3   1  17        8.93        6.37      5.15 o
  -2   1  17        3.17       10.09      5.00 o
  -1   1  17        0.00        4.47      4.10 o
   0   1  17        0.02        0.02      3.43 o
   1   1  17        6.26       12.69      5.00 o
  -5   2  17        1.34        2.33      3.15 o
  -4   2  17        6.22        8.96      3.39 o
  -3   2  17        2.65        4.64      5.08 o
  -2   2  17        2.47        3.12      4.42 o
  -1   2  17        5.70        4.66      3.69 o
   0   2  17        0.00       -1.46      3.19 o
  -5   3  17        3.96        2.37      3.14 o
  -4   3  17        0.99        4.01      3.16 o
  -3   3  17        0.27        3.60      4.44 o
  -2   3  17        0.00        0.32      3.53 o
  -1   3  17        3.64        5.22      4.20 o
   0   3  17        0.65       -1.66      3.17 o
  -5   4  17        0.07        2.90      3.30 o
  -4   4  17        0.71        0.20      2.70 o
  -3   4  17       16.97       14.12      5.49 o
  -2   4  17        7.11        8.00      4.42 o
  -1   4  17        5.87       11.08      4.56 o
   0   4  17        1.16        5.34      3.93 o
  -4   5  17        3.54        4.25      4.30 o
  -3   5  17        1.70       -0.02      3.66 o
  -2   5  17        2.16        3.53      3.86 o
  -1   5  17        3.04        7.76      3.91 o
  -2  -5  18        6.58       13.68      6.22 o
  -1  -5  18        0.21        4.42      4.71 o
  -3  -4  18        1.01        1.07      5.34 o
  -2  -4  18        2.33        1.70      5.03 o
  -1  -4  18        9.43       14.44      5.61 o
   0  -4  18        0.01        5.37      4.93 o
  -3  -3  18        5.62        6.61      5.64 o
  -2  -3  18        4.01        4.35      5.10 o
  -1  -3  18        0.65       11.98      5.88 o
   0  -3  18        0.01        2.39      4.08 o
  -4  -2  18        0.07       -4.61      4.61 o
  -3  -2  18       34.02       36.39      7.90 o
  -2  -2  18        1.55        3.93      5.27 o
  -1  -2  18        5.52        6.95      5.15 o
   0  -2  18        1.79        0.93      3.98 o
  -4  -1  18        5.43       -0.37      5.88 o
  -3  -1  18        0.16       -0.12      5.08 o
  -2  -1  18        0.24        2.90      4.78 o
  -1  -1  18        0.07        0.71      4.44 o
   0  -1  18        0.43        1.27      4.05 o
  -4   0  18        1.39       -4.59      4.91 o
  -3   0  18       14.04       26.17      7.10 o
  -2   0  18        0.65        2.29      4.64 o
  -1   0  18        0.25       -0.51      3.58 o
   0   0  18        0.17        1.46      3.91 o
  -4   1  18        5.65        4.05      5.22 o
  -3   1  18        0.48        6.20      5.37 o
  -2   1  18        0.14        1.90      4.54 o
  -1   1  18        1.24       -0.71      3.83 o
   0   1  18        0.36        2.02      3.66 o
  -4   2  18        0.26        3.29      4.76 o
  -3   2  18        0.61        2.44      4.76 o
  -2   2  18        0.01       -3.04      4.00 o
  -1   2  18        0.11        0.73      3.96 o
  -3   3  18        7.18        3.43      4.69 o
  -2   3  18        0.20        4.03      4.03 o
 
